# Supplementary material for: Transcriptional Signatures and Network-Based Approaches Identified Master Regulators Transcription Factors Involved in Experimental Periodontitis Pathogenesis
Source: Int J Mol Sci. 2023 Oct 2;24(19):14835. doi: 10.3390/ijms241914835 (PMC10573220; doi:10.3390/ijms241914835)
Supplement: Supplementary file 1 [file ijms-24-14835-s001.zip]

Archive with 5 entries (5 files):
- Complete MR table.csv
- differentially expressed genes.xlsx
- Gene regulatory network and Master regulators.cys
- Informe-Secuenciacio n-GM1815.pdf
- Periodontitis_gene-level_DESeq_norm_matrix_WT.tab
