# Supplementary material for: Transcriptional Signatures and Network-Based Approaches Identified Master Regulators Transcription Factors Involved in Experimental Periodontitis Pathogenesis
Source: Int J Mol Sci. 2023 Oct 2;24(19):14835. doi: 10.3390/ijms241914835 (PMC10573220; doi:10.3390/ijms241914835)
Supplement: Supplementary file 1 [file ijms-24-14835-s001.zip › Complete MR table.csv]

automated_textmining	AverageShortestPathLength	avg control	avg no control	BetweennessCentrality	ClosenessCentrality	ClusteringCoefficient	coexpression	Color	combined_score	Confusion	database_annotated	degree.layout	Eccentricity	EdgeCount	experimentally_determined_interaction	F1	FN	FP	gene_fusion	homology	Indegree	IsSingleNode	logfold	MODULES	name	neighborhood_on_chromosome	NeighborhoodConnectivity	Outdegree	P	padj	PartnerOfMultiEdgedNodePairs	phylogenetic_cooccurrence	pvalue	R	selected	SelfLoops	shared name	Stress	times non zero in control	times non zero in non control	TN	Type	U-test control greather	U-test non-control greather
	2.216.666.666.666.660	695.713	709.756	0.21589655292490859	0.45112781954887216	0.5		#ff6f00		TP			3	10		1.0	0	1665			5	false	0.0307922561530208		SIRT1		24.285.714.285.714.200	5	1.0	0.916558462255791	3		0.835264011387314	1.0	false	0	SIRT1	4127	4	4	0	TF	7	9
	16.833.333.333.333.300	2.091.448	1.902.067	6.260.307.080.016.730	0.594059405940594	0.1553030303030303		#ff6f00		TP			3	44		0.999627471515629	51	71109			23	false	-0.1369476536409		TRP53		13.454.545.454.545.400	21	0.999971874956055	0.386947179627034	11		0.177028333861677	0.999283305227656	false	0	TRP53	71068	4	4	2	TF	11	5
	17.666.666.666.666.600	2.236.099	2.293.399	34.047.295.179.206.800	0.5660377358490566	0.17610837438423646		#ff6f00		TP			3	35		0.99975892524491	21	45618			15	false	0.035965489234678		JUN		13.793.103.448.275.800	20	0.99997807930906	0.906320143930071	6		0.814879093448819	0.999539867218826	false	0	JUN	46096	4	4	1	TF	7	9
	2.2	135.521	120.149	0.4661736610392945	0.45454545454545453	0.23717948717948717		#ff6f00		TP			3	15		0.998572593800979	27	9794			10	false	-0.170293195043905		PPARG		16.307.692.307.692.300	5	0.999897907095457	0.524199418898967	2		0.294040299672303	0.997250789125344	false	0	PPARG	7755	4	4	1	TF	12	4
	21.666.666.666.666.600	1.097.902	892.019	0.49294004741624076	0.46153846153846156	0.3141025641025641		#ff6f00		TP			3	14		0.999463124614742	25	25132			7	false	-0.298616704224647		AR		17.846.153.846.153.800	7	0.999920426513886	0.0097983383603975	1		8,40E+10	0.999006240807727	false	0	AR	6595	4	4	2	TF	16	0
	17.833.333.333.333.300	2.054.222	1.953.328	11.141.087.916.293.000	0.5607476635514018	0.19960474308300397		#ff6f00		TP			3	27		1.0	0	36357			8	false	-0.0735480642600434		RELA		15.217.391.304.347.800	19	1.0	0.633110720641604	4		0.412477928379832	1.0	false	0	RELA	18353	4	4	0	TF	8	8
	18.833.333.333.333.300	5.843.995	5.977.863	0.6375704989331218	0.5309734513274337	0.23529411764705882		#ff6f00		TP			3	20		0.999718071609811	2	12411			6	false	0.0323400271411024		STAT3		1.611.764.705.882.350	14	0.999597293814433	0.753154599664432	3		0.566846783367428	0.999838878595021	false	0	STAT3	10521	4	4	5	TF	4	12
	18.166.666.666.666.600	3.031.359	3.013.503	3.874.870.456.734.810	0.5504587155963303	0.1626984126984127		#ff6f00		TP			3	34		0.999965866229754	0	58591			17	false	-0.008509672769871		NFKB1		13.964.285.714.285.700	17	0.999931734789658	0.96654282276488	6		0.928290138413671	1.0	false	0	NFKB1	45839	4	4	4	TF	8	8
	23.666.666.666.666.600	2197.52	1.993.854	0.4028577308020883	0.4225352112676056	0.14393939393939395		#ff6f00		TP			4	12		0.999915761098475	1	5935			5	false	-0.139874579617098		EP300		13.0	7	1.0	0.388507884436318	0		0.178193661788403	0.99983153638814	false	0	EP300	5382	4	4	0	TF	10	6
	2.05	2.389.515	1.840.168	4.722.035.618.816.750	0.48780487804878053	0.15634920634920635		#ff6f00		TP			3	42		0.999994364768533	0	88727			29	false	-0.376549983187204		MYC		13.25	13	0.999988729600577	0.0147129112663634	6		0.00148419002786864	1.0	false	0	MYC	55813	4	4	1	TF	15	1
	23.833.333.333.333.300	1.797.281	1.245.356	0.3886744405856805	0.4195804195804196	0.375		#ff6f00		TP			4	10		1.0	0	1154			5	false	-0.527955858100378		RB1		18.75	5	1.0	0.00207893925967246	2		1,00E+09	1.0	false	0	RB1	5373	4	4	0	TF	16	0
	2.15	5.731.774	5.482.847	0.8525298369630997	0.46511627906976744	0.23333333333333334		#ff6f00		TP			3	15		0.999981383226287	0	26857			6	false	-0.0638598996337275		HIF1A		16.466.666.666.666.600	9	0.999962767145729	0.877064482017558	0		0.76082721334352	1.0	false	0	HIF1A	10958	4	4	1	TF	9	7
	2.2	112.725	78.165	1.810.293.314.760.860	0.45454545454545453	0.19090909090909092		#ff6f00		TP			3	14		1.0	0	1748			6	false	-0.53304077338433		LEF1		13.636.363.636.363.600	8	1.0	0.182185055089961	3		0.0537901830059749	1.0	false	0	LEF1	18077	4	4	0	TF	12	4
	2.35	30546.53	24.685.596	0.8916985134129427	0.425531914893617	0.21904761904761905		#ff6f00		TP			4	16		1.0	0	3590			9	false	-0.307289994505803		CTNNB1		15.933.333.333.333.300	7	1.0	0.00393149701687115	1		2,43E+10	1.0	false	0	CTNNB1	11523	4	4	0	TF	16	0
	2.033.333.333.333.330	167.906	263.31	0.6137958655376797	0.49180327868852464	0.36813186813186816		#ff6f00		TP			3	18		1.0	0	78779			8	false	0.646197749433498		E2F1		19.071.428.571.428.500	10	1.0	4,95E+10	4		1,50E+09	1.0	false	0	E2F1	11916	4	4	0	TF	0	16
	1.95	562.311	664.915	2.328.659.482.656.470	0.5128205128205129	0.21166666666666667		#ff6f00		TP			3	30		0.998800512884146	26	12074			18	false	0.241231185731868		FOS		15.52	12	0.999751593938892	0.74596591723102	5		0.556926808431843	0.997851239669421	false	0	FOS	30967	4	4	3	TF	5	11
	2.1	1.988.001	1.829.489	0.705062908458872	0.47619047619047616	0.2909090909090909		#ff6f00		TP			3	11		1.0	0	4541			5	false	-0.120135185366895		CREBBP		17.181.818.181.818.100	6	1.0	0.352920147662283	0		0.152784540675904	1.0	false	0	CREBBP	9302	4	4	0	TF	12	4
	19.666.666.666.666.600	1.366.748	1.961.516	0.6675623227418498	0.5084745762711864	0.25		#ff6f00		TP			3	17		1.0	0	23835			5	false	0.521470935636254		ETS1		171.875	12	1.0	0.0387554377527101	1		0.00571590020789609	1.0	false	0	ETS1	10297	4	4	0	TF	1	15
	2.433.333.333.333.330	1.733.795	2.022.071	0.6179888153093535	0.4109589041095891	0.18888888888888888		#ff6f00		TP			4	11		0.999819527161162	0	2770			5	false	0.221565366756828		BCL6		14.5	6	0.999639119451462	0.3669634349214	1		0.162814317258435	1.0	false	0	BCL6	7492	4	4	1	TF	4	12
	2.1	2.297.425	1817.6	0.768126472135793	0.47619047619047616	0.24545454545454545		#ff6f00		TP			3	14		1.0	0	17558			5	false	-0.33867430307396		CEBPA		16.0	9	1.0	0.0207225506882139	3		0.00238463510846979	1.0	false	0	CEBPA	10623	4	4	0	TF	16	0
	2.3	24.683	21.283	0.4790401668975817	0.4347826086956522	0.19444444444444445		#ff6f00		TP			4	12		1.0	0	4397			6	false	-0.20376948413717		GATA3		1.711.111.111.111.110	6	1.0	0.761953214675024	3		0.579899583424849	1.0	false	0	GATA3	6148	4	4	0	TF	11	5
	24.833.333.333.333.300	777.558	712.675	1.827.609.351.138.000	0.40268456375838924	0.15		#ff6f00		TP			4	20		1.0	0	8824			15	false	-0.123360515260682		RUNX2		13.25	5	1.0	0.504720965226255	4		0.276182507229725	1.0	false	0	RUNX2	24823	4	4	0	TF	12	4
	19.166.666.666.666.600	800.279	845.15	10.171.103.071.668.900	0.5217391304347826	0.2833333333333333		#ff6f00		TP			3	25		1.0	0	17374			12	false	0.0783127411187749		EGR1		17.952.380.952.380.900	13	1.0	0.899502400472725	4		0.800363439292593	1.0	false	0	EGR1	16039	4	4	0	TF	8	8
	1.85	254.352	255.878	22.637.244.531.722.100	0.5405405405405405	0.21842105263157896		#ff6f00		TP			3	26		1.0	0	15898			10	false	0.0122630087713538		ESR1		16.0	16	1.0	0.976027261590508	6		0.946364822569156	1.0	false	0	ESR1	30353	4	4	0	TF	6	10
	2.216.666.666.666.660	922.006	1.030.233	0.2515324284860411	0.45112781954887216	0.3238095238095238		#ff6f00		TP			3	15		1.0	0	5602			9	false	0.159730988997383		CEBPB		18.933.333.333.333.300	6	1.0	0.657750582329078	0		0.440811870678649	1.0	false	0	CEBPB	4200	4	4	0	TF	6	10
	2.316.666.666.666.660	162.451	310.934	10.346.004.050.209.500	0.4316546762589928	0.1346153846153846		#ff6f00		TP		47	4	15		0.999546176537327	0	8810			8	false	0.936041112988381	M8	SPI1		13.0	7	0.999092764799274	0.00871322035171346	2		7,17E+10	1.0	false	0	SPI1	15252	4	4	8	TF	1	15
