# Supplementary material for: Transcriptional Signatures and Network-Based Approaches Identified Master Regulators Transcription Factors Involved in Experimental Periodontitis Pathogenesis
Source: Int J Mol Sci. 2023 Oct 2;24(19):14835. doi: 10.3390/ijms241914835 (PMC10573220; doi:10.3390/ijms241914835)
Supplement: Supplementary file 1 [file ijms-24-14835-s001.zip › differentially expressed genes.xlsx]

## Sheet: Hoja1
seqname	feature	start	end	strand	gene_id	gene_type	gene_name	baseMean	log2FoldChange	lfcSE	stat	pvalue	padj	subtype
chr1	gene	12762501	12931416	+	ENSMUSG00000016918.16	protein_coding	Sulf1	1279.37	1.06572	0.203867	5.2275	1.7182e-07	1.6471e-05	Wild Type
chr1	gene	20740106	20754522	+	ENSMUSG00000099906.3	lncRNA	Gm28653	170.25	1.04047	0.23981	4.33872	1.43312e-05	0.000479177	Wild Type
chr1	gene	37985817	37996840	-	ENSMUSG00000026085.12	protein_coding	Lyg1	3199.77	-1.347	0.172484	-7.80947	5.74309e-15	1.03502e-11	Wild Type
chr1	gene	40468730	40504575	+	ENSMUSG00000026069.16	protein_coding	Il1rl1	186.217	1.22303	0.255288	4.7908	1.66121e-06	9.6265e-05	Wild Type
chr1	gene	44048568	44059194	-	ENSMUSG00000047343.5	protein_coding	Mettl21c	30.9654	3.11255	0.972123	3.20181	0.00136566	0.013742	Wild Type
chr1	gene	45350698	45388866	+	ENSMUSG00000026043.19	protein_coding	Col3a1	105601	1.36665	0.27532	4.96385	6.91104e-07	4.84633e-05	Wild Type
chr1	gene	45413481	45542442	-	ENSMUSG00000026042.17	protein_coding	Col5a2	10939.3	1.26969	0.332706	3.81624	0.0001355	0.00258685	Wild Type
chr1	gene	71624679	71692359	-	ENSMUSG00000026193.16	protein_coding	Fn1	16333.6	1.19777	0.344767	3.47413	0.000512505	0.00685809	Wild Type
chr1	gene	74414354	74425221	+	ENSMUSG00000026177.12	protein_coding	Slc11a1	169.099	1.03077	0.222252	4.63784	3.52061e-06	0.00016741	Wild Type
chr1	gene	74448535	74474718	+	ENSMUSG00000026175.13	protein_coding	Vil1	28.5538	-1.00079	0.326697	-3.06336	0.0021887	0.0195077	Wild Type
chr1	gene	85866039	85888729	-	ENSMUSG00000049608.10	protein_coding	Gpr55	17.0874	1.70766	0.419882	4.067	4.76213e-05	0.00116449	Wild Type
chr1	gene	87118329	87127792	+	ENSMUSG00000026251.14	protein_coding	Chrnd	246.853	1.06375	0.312256	3.40666	0.000657637	0.00818503	Wild Type
chr1	gene	87132379	87140416	+	ENSMUSG00000026253.15	protein_coding	Chrng	64.7308	5.31295	0.52601	10.1005	5.4978e-24	9.90813e-20	Wild Type
chr1	gene	90693645	90771693	-	ENSMUSG00000048126.17	protein_coding	Col6a3	7307	1.24152	0.322416	3.85069	0.000117784	0.00232242	Wild Type
chr1	gene	91294152	91301939	+	ENSMUSG00000047443.15	protein_coding	Erfe	92.7203	1.1426	0.190128	6.00965	1.85921e-09	5.31853e-07	Wild Type
chr1	gene	93966027	93980278	-	ENSMUSG00000026285.9	protein_coding	Pdcd1	40.0456	1.40186	0.454689	3.08313	0.00204838	0.0185689	Wild Type
chr1	gene	107005897	107011236	-	ENSMUSG00000058017.7	protein_coding	Serpinb3d	17.7093	-1.11336	0.416257	-2.67469	0.00747995	0.0467089	Wild Type
chr1	gene	107327385	107380419	+	ENSMUSG00000067001.12	protein_coding	Serpinb7	443.066	-1.07371	0.222681	-4.82171	1.42332e-06	8.57897e-05	Wild Type
chr1	gene	107439153	107463208	+	ENSMUSG00000062345.11	protein_coding	Serpinb2	1185.95	-1.1517	0.352074	-3.27119	0.00107095	0.0115886	Wild Type
chr1	gene	134217727	134220286	+	ENSMUSG00000026459.6	protein_coding	Myog	304.971	1.60052	0.450881	3.54976	0.000385577	0.00551497	Wild Type
chr1	gene	135707172	135738727	+	ENSMUSG00000026418.17	protein_coding	Tnni1	294.676	2.70346	0.443871	6.09064	1.1246e-09	3.61921e-07	Wild Type
chr1	gene	135764092	135779998	+	ENSMUSG00000026414.14	protein_coding	Tnnt2	323.689	1.258	0.288198	4.36504	1.27098e-05	0.000439646	Wild Type
chr1	gene	135881316	135934080	-	ENSMUSG00000051985.13	protein_coding	Igfn1	81.4716	3.18407	0.371479	8.57134	1.02284e-17	4.60841e-14	Wild Type
chr1	gene	144187770	144188174	-	ENSMUSG00000100441.2	processed_pseudogene	Gm7266	15.414	-1.13	0.394346	-2.8655	0.00416348	0.0310612	Wild Type
chr1	gene	146370498	146778210	+	ENSMUSG00000035131.15	protein_coding	Brinp3	19.2384	2.02018	0.702279	2.87661	0.00401977	0.0302608	Wild Type
chr1	gene	155395919	155402889	-	ENSMUSG00000073535.6	lncRNA	Gm5532	37.7281	1.57387	0.46624	3.37567	0.00073637	0.00890662	Wild Type
chr1	gene	162045192	162053119	+	ENSMUSG00000078190.8	lncRNA	Dnm3os	274.68	1.13823	0.19901	5.71947	1.06855e-08	1.98815e-06	Wild Type
chr1	gene	162466724	162477262	+	ENSMUSG00000026697.11	protein_coding	Myoc	1196.6	-1.32906	0.162279	-8.18998	2.61263e-16	6.72641e-13	Wild Type
chr1	gene	163942833	163977595	+	ENSMUSG00000026580.17	protein_coding	Selp	967.435	1.11612	0.212053	5.2634	1.41416e-07	1.44807e-05	Wild Type
chr1	gene	165957807	165994079	+	ENSMUSG00000000544.15	protein_coding	Gpa33	30.1948	-1.096	0.294534	-3.72115	0.000198318	0.00340713	Wild Type
chr1	gene	170846489	170857330	+	ENSMUSG00000059089.5	protein_coding	Fcgr4	53.3055	1.63788	0.449043	3.64749	0.000264814	0.00418763	Wild Type
chr1	gene	170878743	170892504	-	ENSMUSG00000059498.14	protein_coding	Fcgr3	417.519	1.11515	0.213707	5.2181	1.80765e-07	1.68795e-05	Wild Type
chr1	gene	171057141	171061934	-	ENSMUSG00000058715.12	protein_coding	Fcer1g	434.602	1.02029	0.190828	5.34663	8.96085e-08	1.00659e-05	Wild Type
chr1	gene	171077990	171088206	+	ENSMUSG00000006403.14	protein_coding	Adamts4	241.024	1.49146	0.246902	6.04071	1.53437e-09	4.53471e-07	Wild Type
chr1	gene	171667265	171718285	+	ENSMUSG00000038147.15	protein_coding	Cd84	166.538	1.00489	0.267544	3.75598	0.000172662	0.0030809	Wild Type
chr1	gene	172037461	172047435	-	ENSMUSG00000007122.12	protein_coding	Casq1	10762.3	1.1168	0.413258	2.70243	0.00688348	0.0440804	Wild Type
chr1	gene	172168777	172201652	+	ENSMUSG00000044708.6	protein_coding	Kcnj10	58.0594	1.5224	0.29797	5.10924	3.23451e-07	2.64965e-05	Wild Type
chr1	gene	173048851	173054781	-	ENSMUSG00000005339.11	protein_coding	Fcer1a	27.1255	2.05314	0.422095	4.86416	1.14943e-06	7.19273e-05	Wild Type
chr1	gene	173839564	173859376	-	ENSMUSG00000054203.8	protein_coding	Ifi205	151.788	1.4491	0.230919	6.27535	3.48847e-10	1.42885e-07	Wild Type
chr1	gene	190679843	190711493	-	ENSMUSG00000037568.13	protein_coding	Vash2	86.6776	1.60454	0.277537	5.78137	7.40943e-09	1.60883e-06	Wild Type
chr1	gene	190830044	190841142	+	ENSMUSG00000026630.10	protein_coding	Batf3	37.0633	1.11555	0.339154	3.2892	0.00100471	0.0110949	Wild Type
chr2	gene	24166966	24173438	+	ENSMUSG00000026983.11	protein_coding	Il1f5	1117.02	-1.14945	0.19443	-5.9119	3.38187e-09	8.57871e-07	Wild Type
chr2	gene	24181208	24183832	+	ENSMUSG00000046845.2	protein_coding	Il1f10	25.2185	-1.09432	0.333953	-3.27688	0.00104963	0.0114367	Wild Type
chr2	gene	26951648	26962191	-	ENSMUSG00000009214.10	protein_coding	Mymk	92.9669	4.85906	0.501865	9.68201	3.59575e-22	2.16008e-18	Wild Type
chr2	gene	26969391	26998993	+	ENSMUSG00000036040.15	protein_coding	Adamtsl2	75.0473	1.18114	0.255034	4.63132	3.63348e-06	0.000170085	Wild Type
chr2	gene	27776437	27929526	+	ENSMUSG00000026837.17	protein_coding	Col5a1	9265.86	1.35602	0.311897	4.34766	1.37598e-05	0.000467004	Wild Type
chr2	gene	31204427	31350750	+	ENSMUSG00000055632.19	protein_coding	Hmcn2	1620.78	1.12568	0.181065	6.21701	5.06727e-10	1.82645e-07	Wild Type
chr2	gene	84966569	84970267	+	ENSMUSG00000044338.10	protein_coding	Aplnr	1021.96	1.06768	0.167864	6.36042	2.01205e-10	9.29773e-08	Wild Type
chr2	gene	85850977	85875515	+	ENSMUSG00000045392.9	protein_coding	Olfr1033	42.9951	1.15909	0.370736	3.12645	0.00176929	0.0167206	Wild Type
chr2	gene	110191262	110193528	-	ENSMUSG00000074971.5	protein_coding	Fibin	463.994	1.0979	0.248756	4.41355	1.0169e-05	0.000371736	Wild Type
chr2	gene	118610200	118641774	+	ENSMUSG00000040035.15	protein_coding	Disp2	15.321	1.35316	0.445867	3.0349	0.00240615	0.0208279	Wild Type
chr2	gene	120924046	120946877	-	ENSMUSG00000079103.4	protein_coding	Tgm7	2464.07	-1.32755	0.195353	-6.79565	1.07827e-11	7.19724e-09	Wild Type
chr2	gene	125142514	125349913	-	ENSMUSG00000027204.14	protein_coding	Fbn1	7276.05	1.02736	0.206336	4.97906	6.38943e-07	4.58766e-05	Wild Type
chr2	gene	129141530	129151892	-	ENSMUSG00000027399.2	protein_coding	Il1a	134.496	-1.04719	0.259598	-4.03388	5.4864e-05	0.00130616	Wild Type
chr2	gene	129954336	129996152	+	ENSMUSG00000027403.13	protein_coding	Tgm6	198.319	-1.45641	0.245311	-5.937	2.9029e-09	7.58203e-07	Wild Type
chr2	gene	130232695	130239494	-	ENSMUSG00000027408.8	protein_coding	Cpxm1	1266.19	1.38344	0.283598	4.87815	1.07084e-06	6.77144e-05	Wild Type
chr2	gene	143388076	143658205	+	ENSMUSG00000027419.10	protein_coding	Pcsk2	93.6985	-1.10243	0.360762	-3.05584	0.00224431	0.0197844	Wild Type
chr2	gene	152950388	152993361	+	ENSMUSG00000003283.16	protein_coding	Hck	126.278	1.10783	0.243712	4.54566	5.47623e-06	0.00023113	Wild Type
chr2	gene	153780141	153806021	+	ENSMUSG00000074665.12	protein_coding	Bpifb4	25.9017	-1.19496	0.395628	-3.02042	0.00252424	0.0215806	Wild Type
chr2	gene	155453132	155476227	+	ENSMUSG00000074652.4	protein_coding	Myh7b	24.0153	1.86326	0.674603	2.76202	0.00574456	0.0388912	Wild Type
chr2	gene	163662781	163675066	+	ENSMUSG00000027656.8	protein_coding	Ccn5	777.951	1.09622	0.171546	6.39024	1.65628e-10	8.52593e-08	Wild Type
chr2	gene	164231313	164247080	-	ENSMUSG00000016995.18	protein_coding	Matn4	1019.36	1.47702	0.183579	8.0457	8.57537e-16	1.93182e-12	Wild Type
chr2	gene	164782700	164797770	+	ENSMUSG00000017737.3	protein_coding	Mmp9	276.545	1.0478	0.281839	3.71772	0.000201027	0.00344556	Wild Type
chr2	gene	165235680	165242325	-	ENSMUSG00000027670.5	protein_coding	Ocstamp	13.8665	1.16796	0.415786	2.80904	0.00496894	0.0352927	Wild Type
chr2	gene	165246948	165315150	-	ENSMUSG00000018459.16	protein_coding	Slc13a3	30.7403	1.2653	0.33382	3.79037	0.00015042	0.00278897	Wild Type
chr3	gene	15436713	15491580	-	ENSMUSG00000095788.7	protein_coding	Sirpb1a	17.8152	1.53118	0.436537	3.50757	0.000452219	0.00623855	Wild Type
chr3	gene	54268530	54298458	+	ENSMUSG00000027750.17	protein_coding	Postn	20743.1	1.11064	0.402229	2.7612	0.00575892	0.0389256	Wild Type
chr3	gene	55149785	55446489	+	ENSMUSG00000027797.16	protein_coding	Dclk1	585.212	1.09054	0.350222	3.11386	0.00184655	0.0172428	Wild Type
chr3	gene	89122487	89134144	+	ENSMUSG00000028047.12	protein_coding	Thbs3	1335.75	1.04154	0.296175	3.51663	0.000437066	0.0060966	Wild Type
chr3	gene	90576285	90577342	+	ENSMUSG00000056054.10	protein_coding	S100a8	1517.31	1.97143	0.438596	4.49487	6.96134e-06	0.000278264	Wild Type
chr3	gene	90599939	90603028	-	ENSMUSG00000056071.13	protein_coding	S100a9	1982.56	1.23384	0.397307	3.1055	0.00189956	0.0175919	Wild Type
chr3	gene	92439812	92441818	-	ENSMUSG00000102308.2	protein_coding	2310046K23Rik	7192.83	-1.36281	0.319955	-4.25939	2.0499e-05	0.000618816	Wild Type
chr3	gene	92478209	92481042	-	ENSMUSG00000049128.8	protein_coding	Ivl	63.7332	-1.30318	0.255437	-5.10178	3.36482e-07	2.72715e-05	Wild Type
chr3	gene	92512025	92514799	-	ENSMUSG00000103523.2	protein_coding	2210017I01Rik	180.124	-1.01924	0.348896	-2.92133	0.00348541	0.0273278	Wild Type
chr3	gene	92644958	92646403	-	ENSMUSG00000103084.2	protein_coding	Gm38119	25.3079	-1.32198	0.423565	-3.12108	0.00180189	0.0169398	Wild Type
chr3	gene	92757256	92758593	-	ENSMUSG00000046676.5	protein_coding	Lce1l	679.765	-1.14482	0.428548	-2.67139	0.0075538	0.0469522	Wild Type
chr3	gene	93052094	93057126	+	ENSMUSG00000078657.7	protein_coding	Crnn	11901.9	-1.47119	0.199458	-7.37595	1.63176e-13	2.26212e-10	Wild Type
chr3	gene	93180830	93200993	+	ENSMUSG00000102439.5	protein_coding	Flg	1164.3	-1.36153	0.21118	-6.44725	1.13902e-10	6.22041e-08	Wild Type
chr3	gene	93227056	93240877	+	ENSMUSG00000041991.19	protein_coding	Hrnr	7887.22	-1.31702	0.38494	-3.42137	0.000623072	0.00784148	Wild Type
chr3	gene	95406567	95416673	+	ENSMUSG00000028111.5	protein_coding	Ctsk	1800.11	1.32421	0.192028	6.89594	5.35116e-12	4.19298e-09	Wild Type
chr3	gene	95434097	95463714	+	ENSMUSG00000038642.11	protein_coding	Ctss	1487.45	1.26713	0.342823	3.69615	0.000218892	0.00366965	Wild Type
chr3	gene	96190225	96201285	-	ENSMUSG00000015947.11	protein_coding	Fcgr1	68.2967	1.64443	0.361283	4.55165	5.32273e-06	0.000225709	Wild Type
chr3	gene	113824189	114014367	+	ENSMUSG00000027966.21	protein_coding	Col11a1	1942.56	1.41276	0.333142	4.24071	2.22811e-05	0.000658279	Wild Type
chr3	gene	134534768	134640340	+	ENSMUSG00000028172.6	protein_coding	Tacr3	34.5739	-1.36054	0.315987	-4.30567	1.66479e-05	0.000528219	Wild Type
chr3	gene	154036458	154039891	+	ENSMUSG00000093738.3	lncRNA	AI606473	65.2983	1.05964	0.318904	3.32277	0.000891289	0.0101986	Wild Type
chr4	gene	19876841	19922605	-	ENSMUSG00000028238.7	protein_coding	Atp6v0d2	36.2141	1.50984	0.470598	3.20835	0.001335	0.0135089	Wild Type
chr4	gene	43957401	43979118	+	ENSMUSG00000028480.15	protein_coding	Glipr2	396.178	1.21636	0.221158	5.49995	3.79907e-08	5.10946e-06	Wild Type
chr4	gene	53261356	53270232	-	ENSMUSG00000086712.3	lncRNA	Mexis	41.5424	1.64168	0.397774	4.12717	3.67255e-05	0.000962016	Wild Type
chr4	gene	58042442	58206859	-	ENSMUSG00000028369.16	protein_coding	Svep1	560.699	1.10159	0.225188	4.89186	9.98862e-07	6.42911e-05	Wild Type
chr4	gene	89018901	89046463	-	ENSMUSG00000085569.2	lncRNA	Gm12602	17.2623	1.23374	0.359493	3.4319	0.000599376	0.00764129	Wild Type
chr4	gene	95352961	95375631	-	ENSMUSG00000084939.3	lncRNA	Gm830	19.384	1.34662	0.503169	2.67627	0.00744461	0.0465857	Wild Type
chr4	gene	95915771	95965783	-	ENSMUSG00000028571.16	protein_coding	Cyp2j13	56.995	-1.00821	0.265476	-3.79776	0.00014601	0.00273533	Wild Type
chr4	gene	99184137	99185495	+	ENSMUSG00000070891.3	protein_coding	Gm12689	19.1883	1.16634	0.338016	3.45055	0.000559449	0.00731525	Wild Type
chr4	gene	128649157	128663091	+	ENSMUSG00000028794.14	protein_coding	A3galt2	14.1758	1.0908	0.397573	2.74364	0.00607629	0.0403341	Wild Type
chr4	gene	136607440	136613498	-	ENSMUSG00000036905.9	protein_coding	C1qb	1582.43	1.3855	0.293137	4.72647	2.28454e-06	0.000123322	Wild Type
chr4	gene	136617115	136620376	-	ENSMUSG00000036896.6	protein_coding	C1qc	1293.22	1.11368	0.193605	5.75233	8.80238e-09	1.78243e-06	Wild Type
chr4	gene	136623228	136626114	-	ENSMUSG00000036887.6	protein_coding	C1qa	1350.57	1.23459	0.199789	6.17945	6.4325e-10	2.22936e-07	Wild Type
chr4	gene	140538304	140544822	+	ENSMUSG00000085918.2	lncRNA	Gm13032	21.0465	-1.12043	0.339253	-3.30263	0.000957828	0.0107725	Wild Type
chr4	gene	140540294	140573089	-	ENSMUSG00000025329.4	protein_coding	Padi1	1520.55	-1.04101	0.196127	-5.30785	1.10928e-07	1.18293e-05	Wild Type
chr4	gene	140737729	140743295	+	ENSMUSG00000060572.18	protein_coding	Mfap2	674.427	1.22196	0.205704	5.94036	2.84401e-09	7.53747e-07	Wild Type
chr4	gene	148182894	148215155	-	ENSMUSG00000029005.5	protein_coding	Draxin	22.5632	1.41451	0.530552	2.66611	0.00767341	0.0474246	Wild Type
chr4	gene	149534144	149539435	-	ENSMUSG00000028996.10	protein_coding	Rbp7	2089.13	-1.01003	0.144744	-6.97801	2.99387e-12	2.56931e-09	Wild Type
chr4	gene	150999019	151030559	+	ENSMUSG00000028965.14	protein_coding	Tnfrsf9	24.0971	1.19947	0.435222	2.75599	0.00585142	0.0393629	Wild Type
chr4	gene	155735112	155737841	-	ENSMUSG00000029061.3	protein_coding	Mmp23	349.001	1.25049	0.19862	6.2959	3.05618e-10	1.31139e-07	Wild Type
chr5	gene	21748557	21780902	+	ENSMUSG00000039883.6	protein_coding	Lrrc17	510.129	1.23509	0.374507	3.29791	0.000974089	0.0108915	Wild Type
chr5	gene	24707755	24732200	-	ENSMUSG00000067724.6	protein_coding	Gbx1	25.1788	-1.04066	0.392362	-2.6523	0.00799445	0.0489112	Wild Type
chr5	gene	30218112	30224979	+	ENSMUSG00000025746.12	protein_coding	Il6	10.4106	1.6785	0.608951	2.75639	0.00584441	0.0393455	Wild Type
chr5	gene	35659562	35683042	-	ENSMUSG00000036596.7	protein_coding	Cpz	254.062	1.55992	0.294764	5.29209	1.20925e-07	1.27445e-05	Wild Type
chr5	gene	35809367	35837126	-	ENSMUSG00000029096.16	protein_coding	Htra3	1870.17	1.14515	0.274871	4.16613	3.09819e-05	0.000852452	Wild Type
chr5	gene	37892863	37897164	+	ENSMUSG00000062329.5	protein_coding	Cytl1	779.756	-1.58021	0.449515	-3.51538	0.000439127	0.00610644	Wild Type
chr5	gene	72784201	72785371	-	ENSMUSG00000105124.3	transcribed_processed_pseudogene	Gm5297	36.7175	-1.00097	0.327274	-3.05849	0.00222456	0.0196787	Wild Type
chr5	gene	87814067	87830437	+	ENSMUSG00000070702.10	protein_coding	Csn1s1	21.7608	1.86635	0.391809	4.76342	1.90342e-06	0.000107198	Wild Type
chr5	gene	88032888	88042033	+	ENSMUSG00000009580.16	protein_coding	Odam	1376.98	-1.13383	0.361807	-3.13381	0.00172551	0.0164514	Wild Type
chr5	gene	88056638	88062030	+	ENSMUSG00000105888.2	lncRNA	BC037156	4942.58	-1.05786	0.327385	-3.23124	0.00123254	0.0127733	Wild Type
chr5	gene	89824946	90031193	-	ENSMUSG00000043635.13	protein_coding	Adamts3	31.719	1.18866	0.411664	2.88746	0.00388366	0.0295447	Wild Type
chr5	gene	93188982	93192881	-	ENSMUSG00000045314.6	protein_coding	Sowahb	86.3653	-1.11964	0.252791	-4.42912	9.462e-06	0.000353052	Wild Type
chr5	gene	112403681	112417451	+	ENSMUSG00000029343.18	protein_coding	Crybb1	18.2528	1.52899	0.458609	3.33396	0.000856177	0.00993562	Wild Type
chr5	gene	120868398	120887918	-	ENSMUSG00000032690.17	protein_coding	Oas2	274.523	1.06944	0.228282	4.68475	2.80303e-06	0.000143784	Wild Type
chr5	gene	122239014	122251535	+	ENSMUSG00000013936.13	protein_coding	Myl2	16.1225	1.45571	0.538168	2.70493	0.0068318	0.0438315	Wild Type
chr5	gene	134731447	134776177	-	ENSMUSG00000029675.13	protein_coding	Eln	12099.4	1.64217	0.194603	8.43859	3.21188e-17	9.64741e-14	Wild Type
chr5	gene	136083346	136093180	+	ENSMUSG00000006143.13	protein_coding	Upk3bl	51.6861	-1.15683	0.303817	-3.80764	0.000140302	0.00264767	Wild Type
chr5	gene	136770613	136912063	-	ENSMUSG00000004415.16	protein_coding	Col26a1	56.8848	1.08301	0.376038	2.88005	0.00397607	0.030029	Wild Type
chr5	gene	137090358	137101122	-	ENSMUSG00000037411.11	protein_coding	Serpine1	434.036	1.3327	0.389905	3.41802	0.000630793	0.00790552	Wild Type
chr5	gene	138224160	138251625	+	ENSMUSG00000047592.18	protein_coding	Nxpe5	76.9872	1.35775	0.285448	4.75657	1.9691e-06	0.000109867	Wild Type
chr5	gene	142946098	142958940	+	ENSMUSG00000029581.15	protein_coding	Fscn1	852.889	1.07195	0.191885	5.58644	2.31778e-08	3.63227e-06	Wild Type
chr5	gene	147267551	147337299	-	ENSMUSG00000042817.16	protein_coding	Flt3	87.3319	1.22941	0.291876	4.21211	2.53002e-05	0.000734235	Wild Type
chr6	gene	3962595	3988919	-	ENSMUSG00000029664.11	protein_coding	Tfpi2	38.256	1.93429	0.382565	5.05612	4.27877e-07	3.33818e-05	Wild Type
chr6	gene	3993792	3997436	+	ENSMUSG00000029663.11	protein_coding	Gngt1	13.4569	-1.4763	0.525579	-2.80891	0.00497092	0.0352927	Wild Type
chr6	gene	4504814	4541544	+	ENSMUSG00000029661.17	protein_coding	Col1a2	68992.2	1.38775	0.237969	5.83164	5.48869e-09	1.2212e-06	Wild Type
chr6	gene	17988939	18030584	-	ENSMUSG00000010797.7	protein_coding	Wnt2	35.1086	1.79171	0.464034	3.86115	0.000112853	0.0022561	Wild Type
chr6	gene	23245043	23248361	-	ENSMUSG00000029697.7	protein_coding	Fezf1	20.4132	-1.24071	0.421321	-2.94481	0.0032315	0.0258951	Wild Type
chr6	gene	29473161	29507951	-	ENSMUSG00000059022.16	protein_coding	Kcp	119.718	1.51068	0.236718	6.38178	1.75041e-10	8.52593e-08	Wild Type
chr6	gene	30723546	30748464	+	ENSMUSG00000051855.16	protein_coding	Mest	438.748	2.29421	0.548855	4.17999	2.91516e-05	0.000815861	Wild Type
chr6	gene	38852338	39061519	+	ENSMUSG00000029925.14	protein_coding	Tbxas1	80.698	1.06323	0.319556	3.32721	0.000877203	0.010108	Wild Type
chr6	gene	40551828	40562755	-	ENSMUSG00000029915.15	protein_coding	Clec5a	55.4522	1.04631	0.283251	3.69394	0.000220809	0.00368807	Wild Type
chr6	gene	66241139	66261829	+	ENSMUSG00000107653.2	transcribed_processed_pseudogene	Gm31520	13.7149	2.0312	0.51945	3.9103	9.21828e-05	0.00194534	Wild Type
chr6	gene	67268302	67353172	-	ENSMUSG00000018341.13	protein_coding	Il12rb2	283.559	-1.10607	0.261171	-4.23504	2.28515e-05	0.000672923	Wild Type
chr6	gene	68013796	68014302	+	ENSMUSG00000076514.4	IG_V_gene	Igkv17-121	33.1375	1.53498	0.529446	2.89921	0.00374104	0.0287142	Wild Type
chr6	gene	68026967	68027440	+	ENSMUSG00000094872.2	IG_V_gene	Igkv9-120	25.6633	2.62577	0.941555	2.78876	0.00529111	0.0368757	Wild Type
chr6	gene	68681492	68681962	-	ENSMUSG00000096490.2	IG_V_gene	Igkv10-94	96.942	3.17943	1.14138	2.7856	0.00534285	0.0371055	Wild Type
chr6	gene	68745539	68746087	-	ENSMUSG00000076532.4	IG_V_gene	Igkv4-91	12.4504	1.73981	0.603336	2.88365	0.00393097	0.0297996	Wild Type
chr6	gene	69161810	69162381	-	ENSMUSG00000076543.3	IG_V_gene	Igkv4-74	23.5704	2.33975	0.71317	3.28077	0.00103525	0.0113074	Wild Type
chr6	gene	69477238	69477770	-	ENSMUSG00000095633.3	IG_V_gene	Igkv4-58	10.5864	2.62908	0.722429	3.63923	0.000273459	0.00428013	Wild Type
chr6	gene	70291879	70292456	-	ENSMUSG00000076586.3	IG_V_gene	Igkv8-21	24.2803	3.24579	1.20549	2.6925	0.00709192	0.0450446	Wild Type
chr6	gene	72490624	72498690	-	ENSMUSG00000052631.16	protein_coding	Sh2d6	18.6358	1.32315	0.38266	3.45777	0.000544673	0.00717026	Wild Type
chr6	gene	90573679	90576930	-	ENSMUSG00000089781.3	lncRNA	Gm15756	38.0619	1.50272	0.53789	2.79373	0.00521033	0.0365514	Wild Type
chr6	gene	115111863	115258967	+	ENSMUSG00000009394.14	protein_coding	Syn2	68.8201	1.04978	0.263639	3.98188	6.8373e-05	0.00154488	Wild Type
chr6	gene	122482804	122506249	+	ENSMUSG00000030116.15	protein_coding	Mfap5	1703.23	1.2894	0.32913	3.91759	8.9438e-05	0.00189752	Wild Type
chr6	gene	122824097	122833120	-	ENSMUSG00000040552.9	protein_coding	C3ar1	193.597	1.57677	0.299479	5.26504	1.40158e-07	1.44338e-05	Wild Type
chr6	gene	122898807	122911578	+	ENSMUSG00000049037.9	protein_coding	Clec4a1	153.235	1.11571	0.261005	4.27466	1.91426e-05	0.000587713	Wild Type
chr6	gene	122929474	122946834	+	ENSMUSG00000043832.14	protein_coding	Clec4a3	102.335	1.31715	0.29687	4.43678	9.13133e-06	0.000344127	Wild Type
chr6	gene	123206802	123223980	+	ENSMUSG00000023349.15	protein_coding	Clec4n	82.6019	2.01399	0.326642	6.16576	7.01449e-10	2.38519e-07	Wild Type
chr6	gene	123239070	123252224	+	ENSMUSG00000030144.5	protein_coding	Clec4d	73.9115	2.60521	0.465048	5.60203	2.1185e-08	3.37609e-06	Wild Type
chr6	gene	123258748	123266829	-	ENSMUSG00000030142.11	protein_coding	Clec4e	46.5402	1.4239	0.489884	2.9066	0.00365379	0.0282491	Wild Type
chr6	gene	124835407	124840946	-	ENSMUSG00000038390.12	protein_coding	Gpr162	26.4101	1.01069	0.338166	2.98873	0.00280138	0.0233517	Wild Type
chr6	gene	127665974	127746435	-	ENSMUSG00000030350.9	protein_coding	Prmt8	12.9956	-1.21128	0.453696	-2.66981	0.00758944	0.0470509	Wild Type
chr6	gene	127864552	127930940	+	ENSMUSG00000030351.6	protein_coding	Tspan11	714.869	1.05709	0.201513	5.24577	1.55635e-07	1.54964e-05	Wild Type
chr6	gene	129319654	129342266	+	ENSMUSG00000053063.12	protein_coding	Clec12a	93.1305	1.03833	0.381825	2.71939	0.00654015	0.0424439	Wild Type
chr7	gene	3714408	3723390	-	ENSMUSG00000058818.14	protein_coding	Pirb	320.786	1.07532	0.211713	5.07914	3.79157e-07	3.03696e-05	Wild Type
chr7	gene	4507569	4519381	-	ENSMUSG00000064179.14	protein_coding	Tnnt1	910.891	2.29174	0.490525	4.67202	2.98247e-06	0.000148892	Wild Type
chr7	gene	4928784	4947825	+	ENSMUSG00000035279.9	protein_coding	Ssc5d	854.633	1.26105	0.373758	3.37397	0.000740937	0.00894385	Wild Type
chr7	gene	4968259	4974167	-	ENSMUSG00000085272.8	protein_coding	Sbk3	244.253	1.60102	0.296261	5.40409	6.51382e-08	7.87866e-06	Wild Type
chr7	gene	15980668	15993465	-	ENSMUSG00000049130.7	protein_coding	C5ar1	157.217	1.19487	0.251463	4.75169	2.01726e-06	0.000111971	Wild Type
chr7	gene	24360719	24362534	+	ENSMUSG00000108470.2	lncRNA	Gm4598	27.8853	-1.13655	0.403033	-2.82	0.00480234	0.0345638	Wild Type
chr7	gene	28455599	28458393	+	ENSMUSG00000096257.3	protein_coding	Ccer2	1135.92	-1.18157	0.306354	-3.85688	0.000114844	0.00227442	Wild Type
chr7	gene	30429200	30443106	-	ENSMUSG00000061099.13	protein_coding	Gapdhs	22.8463	-1.39727	0.443453	-3.15089	0.00162772	0.015746	Wild Type
chr7	gene	34137562	34220310	+	ENSMUSG00000085124.2	lncRNA	Gm12766	55.8431	-1.26265	0.291705	-4.32851	1.50122e-05	0.000494682	Wild Type
chr7	gene	34885810	34900539	+	ENSMUSG00000030495.13	protein_coding	Slc7a10	19.37	-1.21266	0.390926	-3.10201	0.00192211	0.0177461	Wild Type
chr7	gene	43173640	43193852	-	ENSMUSG00000004609.12	protein_coding	Cd33	270.319	1.04399	0.199189	5.24121	1.59524e-07	1.571e-05	Wild Type
chr7	gene	43460718	43465783	+	ENSMUSG00000030713.7	protein_coding	Klk7	1535.79	-1.02242	0.173026	-5.90905	3.4409e-09	8.57871e-07	Wild Type
chr7	gene	43473923	43481454	+	ENSMUSG00000050063.19	protein_coding	Klk6	59.3335	-1.06395	0.326268	-3.26096	0.00111034	0.0118616	Wild Type
chr7	gene	43491395	43500605	+	ENSMUSG00000074155.3	protein_coding	Klk5	243.289	-1.43118	0.276042	-5.18465	2.16425e-07	1.91196e-05	Wild Type
chr7	gene	45890411	45960858	+	ENSMUSG00000009487.11	protein_coding	Otog	10.489	2.60433	0.64698	4.02537	5.68855e-05	0.00134603	Wild Type
chr7	gene	46361422	46365124	-	ENSMUSG00000040026.9	protein_coding	Saa3	343.52	5.80747	1.08632	5.34599	8.9924e-08	1.00659e-05	Wild Type
chr7	gene	66489483	66802919	+	ENSMUSG00000058145.17	protein_coding	Adamts17	138.484	1.03775	0.25311	4.09998	4.13191e-05	0.00105029	Wild Type
chr7	gene	79369966	79382651	-	ENSMUSG00000030546.15	protein_coding	Plin1	119.963	-1.23014	0.265432	-4.63448	3.57832e-06	0.000168818	Wild Type
chr7	gene	81105643	81107754	+	ENSMUSG00000109401.2	TEC	Cpeb1os1	16.5267	1.20065	0.421317	2.84975	0.00437534	0.032106	Wild Type
chr7	gene	84338848	84428261	+	ENSMUSG00000085236.4	lncRNA	2610206C17Rik	38.9459	-1.0532	0.337741	-3.11837	0.00181856	0.017051	Wild Type
chr7	gene	99655379	99683935	+	ENSMUSG00000030732.14	protein_coding	Chrdl2	45.0243	1.09101	0.320878	3.40008	0.000673655	0.00830411	Wild Type
chr7	gene	99934727	99968906	+	ENSMUSG00000051048.18	protein_coding	P4ha3	196.415	1.99567	0.321226	6.21265	5.2098e-10	1.841e-07	Wild Type
chr7	gene	100586837	100623856	-	ENSMUSG00000048779.6	protein_coding	P2ry6	140.82	1.0595	0.248295	4.26708	1.98051e-05	0.00060394	Wild Type
chr7	gene	120663290	120673795	-	ENSMUSG00000035004.4	protein_coding	Igsf6	87.5409	1.18613	0.255214	4.64758	3.35851e-06	0.000163146	Wild Type
chr7	gene	133484928	133833875	-	ENSMUSG00000054555.12	protein_coding	Adam12	364.453	1.51202	0.422146	3.58175	0.0003413	0.00503347	Wild Type
chr7	gene	143161396	143182459	-	ENSMUSG00000045362.9	protein_coding	Tnfrsf26	43.9217	1.0241	0.359901	2.8455	0.00443411	0.0324448	Wild Type
chr8	gene	3715754	3719259	+	ENSMUSG00000013974.4	protein_coding	Mcemp1	36.4788	1.08067	0.35251	3.06564	0.00217203	0.0194072	Wild Type
chr8	gene	10203911	10684742	+	ENSMUSG00000039057.12	protein_coding	Myo16	19.615	1.53464	0.451914	3.39588	0.000684096	0.00840407	Wild Type
chr8	gene	13076034	13085809	+	ENSMUSG00000031443.8	protein_coding	F7	12.2712	1.67017	0.583652	2.86159	0.00421525	0.0312751	Wild Type
chr8	gene	13087308	13106676	+	ENSMUSG00000031444.17	protein_coding	F10	12.2757	1.48951	0.497118	2.99628	0.00273294	0.0228871	Wild Type
chr8	gene	19343376	19345307	+	ENSMUSG00000039775.8	protein_coding	Defb3	276.53	1.757	0.248404	7.07313	1.51481e-12	1.60587e-09	Wild Type
chr8	gene	36232944	36285201	+	ENSMUSG00000109372.2	protein_coding	Gm19410	24.3469	-1.02616	0.337896	-3.03692	0.00239005	0.0207434	Wild Type
chr8	gene	40034726	40095714	-	ENSMUSG00000025044.17	protein_coding	Msr1	75.339	1.4239	0.323401	4.40288	1.06822e-05	0.000383502	Wild Type
chr8	gene	71068805	71074133	+	ENSMUSG00000049988.6	protein_coding	Lrrc25	84.0436	1.19841	0.288747	4.15039	3.31909e-05	0.000894121	Wild Type
chr8	gene	84852618	84859156	+	ENSMUSG00000012889.9	protein_coding	Podnl1	116.954	1.38873	0.255635	5.43247	5.55802e-08	7.03546e-06	Wild Type
chr8	gene	88999031	89056590	+	ENSMUSG00000031659.14	protein_coding	Adcy7	1329.55	1.07009	0.280131	3.81997	0.000133469	0.00256164	Wild Type
chr8	gene	95650322	95669908	+	ENSMUSG00000061577.13	protein_coding	Adgrg5	68.4249	1.02217	0.332432	3.07484	0.00210616	0.0189597	Wild Type
chr8	gene	105354702	105357959	-	ENSMUSG00000031880.8	protein_coding	Rrad	230.971	1.44064	0.246653	5.84076	5.19625e-09	1.2006e-06	Wild Type
chr8	gene	105891219	105896999	+	ENSMUSG00000099465.2	lncRNA	Gm3830	23.5172	1.67055	0.504058	3.3142	0.000919054	0.0104161	Wild Type
chr8	gene	106099906	106109494	+	ENSMUSG00000014782.17	protein_coding	Plekhg4	83.0326	1.36341	0.343774	3.96602	7.30835e-05	0.00161807	Wild Type
chr8	gene	117822593	117860459	+	ENSMUSG00000031845.17	protein_coding	Bco1	83.6581	-1.27169	0.263661	-4.82319	1.41277e-06	8.54394e-05	Wild Type
chr8	gene	120350593	120362419	-	ENSMUSG00000045246.12	protein_coding	Kcng4	243.055	1.72262	0.588758	2.92586	0.0034351	0.0270338	Wild Type
chr8	gene	122985359	122999389	+	ENSMUSG00000043903.5	protein_coding	Zfp469	231.794	1.20009	0.285715	4.20031	2.66548e-05	0.000762497	Wild Type
chr9	gene	7272514	7283331	+	ENSMUSG00000050578.11	protein_coding	Mmp13	430.981	1.40937	0.423652	3.32672	0.000878741	0.0101128	Wild Type
chr9	gene	7558457	7568486	+	ENSMUSG00000005800.4	protein_coding	Mmp8	13.2142	1.17354	0.424802	2.76257	0.00573481	0.0388544	Wild Type
chr9	gene	8544143	8680742	+	ENSMUSG00000031997.10	protein_coding	Trpc6	40.557	1.07747	0.335393	3.21256	0.00131558	0.0133424	Wild Type
chr9	gene	8899834	8968612	+	ENSMUSG00000031870.17	protein_coding	Pgr	131.627	-1.21217	0.366596	-3.30654	0.000944544	0.0106483	Wild Type
chr9	gene	23134372	23396496	+	ENSMUSG00000031963.9	protein_coding	Bmper	92.9042	1.32336	0.327503	4.04077	5.32769e-05	0.00127489	Wild Type
chr9	gene	26645024	26674397	+	ENSMUSG00000045994.18	protein_coding	B3gat1	42.7939	2.66417	0.862352	3.08942	0.00200548	0.0183002	Wild Type
chr9	gene	30810451	30833748	-	ENSMUSG00000033453.9	protein_coding	Adamts15	714.08	1.00285	0.204091	4.91373	8.93609e-07	5.92082e-05	Wild Type
chr9	gene	39498692	39515699	-	ENSMUSG00000038112.16	protein_coding	AW551984	337.166	1.08408	0.4099	2.64475	0.00817518	0.0498589	Wild Type
chr9	gene	57438570	57444912	-	ENSMUSG00000097445.2	lncRNA	Gm26631	14.8389	-1.86562	0.594575	-3.13775	0.00170251	0.0162946	Wild Type
chr9	gene	58063551	58111589	-	ENSMUSG00000037206.16	protein_coding	Islr	2062.55	1.00039	0.192833	5.18786	2.12729e-07	1.88857e-05	Wild Type
chr9	gene	58103580	58111602	-	ENSMUSG00000051243.15	protein_coding	Islr2	184	1.52043	0.291715	5.21206	1.86759e-07	1.69989e-05	Wild Type
chr9	gene	58195021	58220469	-	ENSMUSG00000032334.11	protein_coding	Loxl1	2259.35	1.33097	0.337916	3.93876	8.19039e-05	0.00177412	Wild Type
chr9	gene	62585108	62691264	+	ENSMUSG00000032243.9	protein_coding	Itga11	484.605	1.10026	0.222655	4.94154	7.75094e-07	5.27737e-05	Wild Type
chr9	gene	65172462	65187887	+	ENSMUSG00000042254.15	protein_coding	Cilp	3063.13	1.30672	0.325958	4.00886	6.10117e-05	0.00141149	Wild Type
chr9	gene	79506273	79626113	-	ENSMUSG00000032332.18	protein_coding	Col12a1	5779.58	1.59088	0.347364	4.57986	4.65287e-06	0.000202058	Wild Type
chr9	gene	86625702	86640496	+	ENSMUSG00000033491.14	protein_coding	Prss35	131.069	1.45867	0.350417	4.16267	3.14551e-05	0.000857615	Wild Type
chr9	gene	87584853	87613313	-	ENSMUSG00000032419.9	protein_coding	Tbx18	60.9119	1.05328	0.293368	3.59029	0.000330309	0.00491158	Wild Type
chr9	gene	90045122	90090124	+	ENSMUSG00000032363.16	protein_coding	Adamts7	250.956	1.0712	0.212185	5.04842	4.45488e-07	3.44575e-05	Wild Type
chr9	gene	92424276	92490481	+	ENSMUSG00000032374.15	protein_coding	Plod2	739.977	1.21514	0.228354	5.32131	1.03021e-07	1.1321e-05	Wild Type
chr9	gene	104424485	104911743	+	ENSMUSG00000032564.17	protein_coding	Cpne4	11.6767	1.70345	0.631042	2.69942	0.00694603	0.0443591	Wild Type
chr9	gene	110110355	110110477	+	ENSMUSG00000098973.3	miRNA	Mir6236	95.3119	-1.148	0.384776	-2.98356	0.00284919	0.0236527	Wild Type
chr9	gene	119312474	119408082	-	ENSMUSG00000032511.18	protein_coding	Scn5a	82.9978	1.3152	0.272117	4.83323	1.34337e-06	8.23479e-05	Wild Type
chr9	gene	123762161	123768729	-	ENSMUSG00000025804.6	protein_coding	Ccr1	87.1424	1.11925	0.280177	3.99479	6.47509e-05	0.00148655	Wild Type
chr9	gene	123921580	123947736	+	ENSMUSG00000079227.11	protein_coding	Ccr5	121.613	1.24475	0.320276	3.88649	0.000101705	0.00210197	Wild Type
chr10	gene	34002063	34003980	-	ENSMUSG00000046031.8	protein_coding	Calhm6	22.4644	1.23776	0.458449	2.69989	0.00693625	0.0443124	Wild Type
chr10	gene	51356728	51362799	+	ENSMUSG00000112023.2	protein_coding	Lilr4b	236.779	1.06925	0.266618	4.01042	6.06115e-05	0.00140794	Wild Type
chr10	gene	61032891	61109217	-	ENSMUSG00000059901.13	protein_coding	Adamts14	215.188	1.262	0.261419	4.82752	1.38247e-06	8.38882e-05	Wild Type
chr10	gene	75425174	75453034	+	ENSMUSG00000006344.18	protein_coding	Ggt5	203.986	1.00026	0.170091	5.88073	4.0846e-09	9.68324e-07	Wild Type
chr10	gene	76431596	76459464	-	ENSMUSG00000020241.14	protein_coding	Col6a2	11091.2	1.12843	0.239937	4.70305	2.56304e-06	0.0001335	Wild Type
chr10	gene	76544626	76562002	-	ENSMUSG00000001119.8	protein_coding	Col6a1	11777.9	1.00429	0.232735	4.31517	1.5948e-05	0.000510505	Wild Type
chr10	gene	79473690	79475354	+	ENSMUSG00000111977.2	lncRNA	Gm47163	25.9049	1.02164	0.299563	3.41044	0.000648574	0.0080946	Wild Type
chr10	gene	81034004	81037885	-	ENSMUSG00000004939.8	protein_coding	Nmrk2	903.209	1.08852	0.309489	3.51714	0.000436216	0.00608946	Wild Type
chr10	gene	81088769	81099199	+	ENSMUSG00000004933.18	protein_coding	Matk	71.2921	1.02765	0.279447	3.67745	0.000235578	0.003863	Wild Type
chr10	gene	89290096	89369447	-	ENSMUSG00000047638.16	protein_coding	Nr1h4	15.499	1.46589	0.386124	3.79642	0.000146802	0.00274446	Wild Type
chr10	gene	97442741	97449554	+	ENSMUSG00000019932.9	protein_coding	Kera	163.193	2.91494	0.675771	4.31351	1.60685e-05	0.000512543	Wild Type
chr10	gene	97479930	97518316	+	ENSMUSG00000019936.11	protein_coding	Epyc	48.9773	1.977	0.429188	4.60637	4.09754e-06	0.000183696	Wild Type
chr10	gene	102317617	102326347	-	ENSMUSG00000019890.5	protein_coding	Nts	37.852	1.10697	0.364618	3.03596	0.00239767	0.0207844	Wild Type
chr10	gene	111821353	111838536	-	ENSMUSG00000056888.12	protein_coding	Glipr1	129.619	1.04608	0.336221	3.11129	0.00186271	0.0173487	Wild Type
chr10	gene	115286216	115423685	-	ENSMUSG00000020140.16	protein_coding	Lgr5	126.135	1.30508	0.365536	3.57031	0.000356561	0.00518221	Wild Type
chr10	gene	117113236	117118226	-	ENSMUSG00000069516.9	protein_coding	Lyz2	7886.85	1.30183	0.363607	3.58032	0.00034317	0.00504866	Wild Type
chr10	gene	128330026	128334554	-	ENSMUSG00000039824.5	protein_coding	Myl6b	256.723	2.027	0.239984	8.44641	3.00403e-17	9.64741e-14	Wild Type
chr10	gene	128626779	128636693	+	ENSMUSG00000025355.8	protein_coding	Mmp19	524.813	1.29288	0.227151	5.69172	1.25767e-08	2.24413e-06	Wild Type
chr11	gene	11764101	11848144	-	ENSMUSG00000020182.17	protein_coding	Ddc	21.4131	1.02764	0.349342	2.94164	0.00326482	0.0260578	Wild Type
chr11	gene	45946819	46038170	+	ENSMUSG00000011256.17	protein_coding	Adam19	859.579	1.20769	0.218794	5.51975	3.39482e-08	4.60011e-06	Wild Type
chr11	gene	50492911	50698400	+	ENSMUSG00000036545.10	protein_coding	Adamts2	2512.31	1.16506	0.194866	5.97877	2.24829e-09	6.26055e-07	Wild Type
chr11	gene	51789793	51800451	+	ENSMUSG00000110618.2	lncRNA	Gm39822	28.6236	1.45012	0.307197	4.7205	2.35269e-06	0.000125432	Wild Type
chr11	gene	58165625	58185115	+	ENSMUSG00000069873.5	protein_coding	4930438A08Rik	370.629	-1.27731	0.25509	-5.00729	5.52005e-07	4.09392e-05	Wild Type
chr11	gene	59432394	59457782	+	ENSMUSG00000032691.15	protein_coding	Nlrp3	35.6178	1.29423	0.400317	3.233	0.00122496	0.0127167	Wild Type
chr11	gene	61376257	61379726	+	ENSMUSG00000042436.13	protein_coding	Mfap4	4252.43	1.08975	0.189894	5.73871	9.53982e-09	1.88217e-06	Wild Type
chr11	gene	66969126	66993117	+	ENSMUSG00000020908.15	protein_coding	Myh3	329.359	5.30021	0.766333	6.91633	4.63506e-12	3.79696e-09	Wild Type
chr11	gene	67212484	67262412	+	ENSMUSG00000060180.13	protein_coding	Myh13	33.904	3.69424	1.07432	3.43868	0.000584548	0.00752617	Wild Type
chr11	gene	81936538	81938351	+	ENSMUSG00000035373.3	protein_coding	Ccl7	51.0462	1.17312	0.382937	3.06348	0.00218781	0.0195077	Wild Type
chr11	gene	81992671	81994226	+	ENSMUSG00000035352.4	protein_coding	Ccl12	13.4778	1.52048	0.522632	2.90927	0.00362278	0.0280455	Wild Type
chr11	gene	82006011	82007625	+	ENSMUSG00000009185.3	protein_coding	Ccl8	174.857	1.41983	0.253115	5.60944	2.02987e-08	3.29571e-06	Wild Type
chr11	gene	83066012	83081042	+	ENSMUSG00000000204.17	protein_coding	Slfn4	216.421	1.16418	0.319227	3.64689	0.000265431	0.00418982	Wild Type
chr11	gene	83463745	83469462	-	ENSMUSG00000019122.9	protein_coding	Ccl9	586.465	1.26058	0.223516	5.63977	1.70281e-08	2.8951e-06	Wild Type
chr11	gene	83478708	83483913	-	ENSMUSG00000018927.4	protein_coding	Ccl6	743.743	1.20801	0.226317	5.33768	9.41414e-08	1.04729e-05	Wild Type
chr11	gene	83594817	83597094	+	ENSMUSG00000069792.6	protein_coding	Wfdc17	131.55	1.44085	0.272912	5.27954	1.29511e-07	1.357e-05	Wild Type
chr11	gene	94455873	94459953	+	ENSMUSG00000039084.9	protein_coding	Chad	676.48	-1.26163	0.15872	-7.94877	1.88377e-15	3.77214e-12	Wild Type
chr11	gene	94827050	94843868	+	ENSMUSG00000001506.11	protein_coding	Col1a1	64532	1.48613	0.241389	6.15658	7.43343e-10	2.48084e-07	Wild Type
chr11	gene	99170785	99176088	-	ENSMUSG00000020913.4	protein_coding	Krt24	88524	-1.18469	0.207058	-5.72154	1.05563e-08	1.98815e-06	Wild Type
chr11	gene	99276080	99280190	-	ENSMUSG00000019761.11	protein_coding	Krt10	38180.5	-1.59181	0.27279	-5.83531	5.36914e-09	1.20953e-06	Wild Type
chr11	gene	99278166	99278723	+	ENSMUSG00000087692.2	lncRNA	Gm11940	37.8904	-1.94734	0.480471	-4.05297	5.05706e-05	0.00122693	Wild Type
chr11	gene	100077607	100084072	-	ENSMUSG00000051617.4	protein_coding	Krt9	405.141	-2.03301	0.742256	-2.73895	0.00616348	0.0407627	Wild Type
chr11	gene	100153708	100160697	-	ENSMUSG00000053654.8	protein_coding	Krt42	1039.96	-1.19576	0.175787	-6.80232	1.02945e-11	7.13569e-09	Wild Type
chr11	gene	101890478	101919287	-	ENSMUSG00000052373.15	protein_coding	Mpp3	119.509	1.09774	0.308163	3.56221	0.000367746	0.00530626	Wild Type
chr11	gene	103618190	103640647	-	ENSMUSG00000018486.3	protein_coding	Wnt9b	16.7729	1.70096	0.530682	3.20523	0.00134953	0.0136208	Wild Type
chr11	gene	103664976	103708783	+	ENSMUSG00000000125.6	protein_coding	Wnt3	31.6509	-1.42863	0.355783	-4.01546	5.93292e-05	0.00138807	Wild Type
chr11	gene	104441489	104486579	+	ENSMUSG00000061086.13	protein_coding	Myl4	582.11	2.18213	0.437602	4.98657	6.14607e-07	4.44837e-05	Wild Type
chr11	gene	114813607	114825212	-	ENSMUSG00000063193.10	protein_coding	Cd300lb	76.232	1.48873	0.286848	5.18998	2.10313e-07	1.87637e-05	Wild Type
chr11	gene	114873100	114880748	-	ENSMUSG00000034641.3	protein_coding	Cd300ld	122.879	1.20092	0.293595	4.09039	4.30653e-05	0.00107833	Wild Type
chr11	gene	114887547	114892706	-	ENSMUSG00000044811.14	protein_coding	Cd300c2	113.378	1.41561	0.282831	5.00515	5.5818e-07	4.10593e-05	Wild Type
chr11	gene	115007040	115024818	-	ENSMUSG00000047798.16	protein_coding	Cd300lf	65.7598	1.18277	0.441508	2.67894	0.00738563	0.0463776	Wild Type
chr11	gene	116655851	116666333	-	ENSMUSG00000009588.10	protein_coding	St6galnac1	93.9035	-1.56914	0.310235	-5.05789	4.23912e-07	3.32163e-05	Wild Type
chr12	gene	27384263	27392573	-	ENSMUSG00000063632.7	protein_coding	Sox11	37.8646	3.02696	0.39069	7.74772	9.35547e-15	1.53277e-11	Wild Type
chr12	gene	80739365	80770988	+	ENSMUSG00000066438.7	protein_coding	Plekhd1	34.9837	-1.02231	0.31801	-3.2147	0.00130581	0.0132656	Wild Type
chr12	gene	86725474	86738865	+	ENSMUSG00000021256.6	protein_coding	Vash1	198.448	1.14054	0.224729	5.0752	3.87093e-07	3.08616e-05	Wild Type
chr12	gene	98234894	98242903	+	ENSMUSG00000021886.8	protein_coding	Gpr65	61.9315	1.10309	0.322639	3.41896	0.000628604	0.00788907	Wild Type
chr12	gene	104372988	104380588	+	ENSMUSG00000021091.9	protein_coding	Serpina3n	861.195	1.95709	0.423433	4.62197	3.80121e-06	0.000175239	Wild Type
chr12	gene	105420115	105459354	+	ENSMUSG00000094910.2	protein_coding	D430019H16Rik	105.127	1.23467	0.264644	4.6654	3.0801e-06	0.000152499	Wild Type
chr12	gene	108272529	108297128	+	ENSMUSG00000021260.9	protein_coding	Hhipl1	188.357	1.29969	0.251145	5.17506	2.27838e-07	1.98362e-05	Wild Type
chr12	gene	109506884	109538160	+	ENSMUSG00000021268.18	lncRNA	Meg3	2211.71	1.26315	0.287868	4.38796	1.14417e-05	0.000407515	Wild Type
chr12	gene	109570242	109628150	+	ENSMUSG00000097451.12	lncRNA	Rian	1163.32	1.54747	0.403452	3.83558	0.00012527	0.00244217	Wild Type
chr12	gene	109696198	109715894	+	ENSMUSG00000097391.9	lncRNA	Mirg	76.8879	1.4216	0.366249	3.88151	0.000103811	0.00213533	Wild Type
chr12	gene	112455882	112466361	+	ENSMUSG00000043122.8	protein_coding	A530016L24Rik	18.9796	-1.09907	0.407514	-2.69702	0.00699623	0.0446007	Wild Type
chr12	gene	114104312	114104742	-	ENSMUSG00000096459.2	IG_V_gene	Ighv9-3	144.723	4.90256	1.12206	4.36925	1.24674e-05	0.000432923	Wild Type
chr12	gene	114751992	114752425	-	ENSMUSG00000094546.2	IG_V_gene	Ighv1-26	32.862	2.30686	0.605591	3.80927	0.000139378	0.0026413	Wild Type
chr12	gene	114814810	114815280	-	ENSMUSG00000093955.3	IG_V_gene	Ighv1-34	13.9486	4.77254	1.45417	3.28197	0.00103085	0.0112867	Wild Type
chr12	gene	114900733	114901164	-	ENSMUSG00000094652.3	IG_V_gene	Ighv1-42	26.4942	4.69289	1.4178	3.30999	0.000932997	0.0105486	Wild Type
chr12	gene	115298702	115299134	-	ENSMUSG00000095197.7	IG_V_gene	Ighv1-59	13.8398	2.78864	0.810998	3.43853	0.000584878	0.00752617	Wild Type
chr12	gene	115471165	115471651	-	ENSMUSG00000094088.3	IG_V_gene	Ighv1-64	29.9052	2.67242	0.993495	2.68992	0.00714687	0.0452727	Wild Type
chr12	gene	115883899	115884332	-	ENSMUSG00000094689.2	IG_V_gene	Ighv1-81	26.4659	2.29071	0.551112	4.15653	3.23121e-05	0.000877001	Wild Type
chr13	gene	8991611	8998267	-	ENSMUSG00000021148.12	protein_coding	Gm9745	22.3871	1.3315	0.437462	3.04369	0.00233698	0.0204501	Wild Type
chr13	gene	13612136	13686854	+	ENSMUSG00000005397.9	protein_coding	Nid1	3884.62	1.14265	0.210652	5.42437	5.81598e-08	7.22866e-06	Wild Type
chr13	gene	19488819	19491721	-	ENSMUSG00000076752.3	TR_C_gene	Trgc2	29.6683	1.10964	0.41713	2.66018	0.00780993	0.0481034	Wild Type
chr13	gene	19528728	19536926	+	ENSMUSG00000076757.10	TR_C_gene	Trgc4	17.1925	1.08796	0.365647	2.97544	0.0029257	0.0241424	Wild Type
chr13	gene	19807274	19817164	+	ENSMUSG00000021319.8	protein_coding	Sfrp4	1272.32	2.24386	0.429628	5.22279	1.76247e-07	1.663e-05	Wild Type
chr13	gene	19911596	19917121	-	ENSMUSG00000047462.10	protein_coding	Gpr141b	22.2734	1.11358	0.377133	2.95275	0.00314958	0.0254766	Wild Type
chr13	gene	20978283	21220787	+	ENSMUSG00000021322.9	protein_coding	Aoah	51.0048	1.44395	0.314076	4.59745	4.27691e-06	0.000190788	Wild Type
chr13	gene	24511387	24661360	+	ENSMUSG00000016756.18	protein_coding	Cmah	357.723	1.25779	0.282257	4.45617	8.34361e-06	0.000321988	Wild Type
chr13	gene	32884810	32967937	-	ENSMUSG00000044951.18	protein_coding	Mylk4	2757.64	1.4958	0.559237	2.67471	0.00747938	0.0467089	Wild Type
chr13	gene	33211399	33225867	+	ENSMUSG00000021403.4	protein_coding	Serpinb9b	12.2543	1.90574	0.478776	3.98043	6.87903e-05	0.00155161	Wild Type
chr13	gene	53620920	53627110	-	ENSMUSG00000021469.10	protein_coding	Msx2	531.439	-1.1229	0.185965	-6.03822	1.5582e-09	4.53471e-07	Wild Type
chr13	gene	55621242	55635924	-	ENSMUSG00000034675.18	protein_coding	Dbn1	607.608	1.1458	0.214151	5.35045	8.77355e-08	1.00487e-05	Wild Type
chr13	gene	70875921	70989930	-	ENSMUSG00000049538.15	protein_coding	Adamts16	16.3466	2.76473	0.62742	4.4065	1.05052e-05	0.000379409	Wild Type
chr13	gene	89687915	89759771	+	ENSMUSG00000021613.10	protein_coding	Hapln1	52.7239	-1.69342	0.439357	-3.85432	0.00011605	0.00229327	Wild Type
chr13	gene	91849784	91889991	-	ENSMUSG00000074782.4	lncRNA	4833422C13Rik	47.6062	1.46878	0.308762	4.75699	1.96499e-06	0.000109867	Wild Type
chr13	gene	95160962	95386844	-	ENSMUSG00000021684.18	protein_coding	Pde8b	42.8498	1.01182	0.311921	3.24382	0.00117937	0.0123717	Wild Type
chr13	gene	107550644	107551229	-	ENSMUSG00000049233.8	processed_pseudogene	Apoo-ps	36.6488	-1.12135	0.41615	-2.69459	0.00704754	0.0448642	Wild Type
chr13	gene	120496141	120513730	-	ENSMUSG00000095609.3	protein_coding	Gm21188	31.7435	1.417	0.421908	3.35856	0.000783503	0.00931418	Wild Type
chr14	gene	21726605	21764644	-	ENSMUSG00000063821.7	protein_coding	Dupd1	274.19	2.43333	0.708922	3.43243	0.000598201	0.00763511	Wild Type
chr14	gene	30930269	30933686	+	ENSMUSG00000091898.9	protein_coding	Tnnc1	83.4207	4.18937	0.751638	5.57365	2.4945e-08	3.80982e-06	Wild Type
chr14	gene	32713339	32737248	+	ENSMUSG00000041673.13	protein_coding	Lrrc18	27.2933	1.20251	0.341671	3.5195	0.000432364	0.00605914	Wild Type
chr14	gene	33645544	33659940	+	ENSMUSG00000021943.8	protein_coding	Gdf10	1378.47	1.56671	0.210683	7.43633	1.03518e-13	1.55467e-10	Wild Type
chr14	gene	51399717	51400475	+	ENSMUSG00000059606.4	protein_coding	Rnase2b	196.984	1.40974	0.5312	2.65388	0.00795716	0.0488109	Wild Type
chr14	gene	54529900	54534913	-	ENSMUSG00000105703.3	lncRNA	Gm43305	118.248	1.83037	0.640117	2.85944	0.00424396	0.0314363	Wild Type
chr14	gene	61547202	61549385	+	ENSMUSG00000043157.9	protein_coding	Arl11	42.1546	1.05064	0.282996	3.71257	0.000205164	0.00347792	Wild Type
chr14	gene	69846517	69933283	+	ENSMUSG00000034205.17	protein_coding	Loxl2	1925.62	1.17275	0.297026	3.94831	7.87037e-05	0.00172345	Wild Type
chr14	gene	70768125	70775764	+	ENSMUSG00000033595.8	protein_coding	Lgi3	42.4028	2.01287	0.426811	4.71608	2.40438e-06	0.000126701	Wild Type
chr14	gene	79875130	79899610	-	ENSMUSG00000022025.14	protein_coding	Cnmd	62.6001	-2.01312	0.51885	-3.87996	0.000104472	0.00214197	Wild Type
chr15	gene	10952418	10980236	+	ENSMUSG00000058914.13	protein_coding	C1qtnf3	1214.58	1.14864	0.356552	3.22151	0.00127515	0.0130945	Wild Type
chr15	gene	11064876	11349317	+	ENSMUSG00000047497.11	protein_coding	Adamts12	457.302	1.11142	0.262563	4.23296	2.3064e-05	0.000676969	Wild Type
chr15	gene	36504208	36555718	-	ENSMUSG00000013611.15	protein_coding	Snx31	32.1411	-1.45746	0.321827	-4.52871	5.93444e-06	0.000248145	Wild Type
chr15	gene	54274170	54329754	+	ENSMUSG00000038591.4	protein_coding	Colec10	12.7436	-1.25892	0.451573	-2.78786	0.00530571	0.0369203	Wild Type
chr15	gene	66542602	66722570	+	ENSMUSG00000053469.15	protein_coding	Tg	269.009	-1.18531	0.2865	-4.13719	3.51587e-05	0.000931808	Wild Type
chr15	gene	66652668	66703678	-	ENSMUSG00000022372.15	protein_coding	Sla	240.568	1.04714	0.270112	3.87669	0.000105886	0.00216357	Wild Type
chr15	gene	66763169	66795050	+	ENSMUSG00000005124.11	protein_coding	Ccn4	214.417	1.7589	0.315373	5.57721	2.44406e-08	3.76469e-06	Wild Type
chr15	gene	74596167	74599883	-	ENSMUSG00000022596.4	protein_coding	Slurp1	1587.27	-1.44222	0.308587	-4.67362	2.9594e-06	0.000148563	Wild Type
chr15	gene	76003717	76010796	-	ENSMUSG00000044361.17	protein_coding	BC024139	15.7168	-1.33827	0.41619	-3.21553	0.00130202	0.0132496	Wild Type
chr15	gene	78407546	78415616	-	ENSMUSG00000022440.10	protein_coding	C1qtnf6	1251.54	1.34191	0.201759	6.65106	2.90985e-11	1.80832e-08	Wild Type
chr15	gene	101245325	101268043	-	ENSMUSG00000037185.10	protein_coding	Krt80	6315.06	-1.14	0.161506	-7.05858	1.68218e-12	1.68424e-09	Wild Type
chr15	gene	101600646	101600774	+	ENSMUSG00002075978.1	miRNA	ENSMUSG00002075978	27.3882	-1.65324	0.520095	-3.17872	0.00147926	0.0146721	Wild Type
chr15	gene	101719124	101726604	-	ENSMUSG00000064201.9	protein_coding	Krt2	57.2278	-2.83007	0.393891	-7.18491	6.72515e-13	7.86635e-10	Wild Type
chr15	gene	101753861	101759229	-	ENSMUSG00000046834.8	protein_coding	Krt1	4248.86	-1.13088	0.354293	-3.19193	0.00141324	0.0141414	Wild Type
chr15	gene	101792786	101801355	-	ENSMUSG00000075402.2	protein_coding	Krt76	318016	-1.14484	0.231114	-4.95358	7.28599e-07	5.02976e-05	Wild Type
chr15	gene	101796832	101796942	+	ENSMUSG00002076101.1	miRNA	ENSMUSG00002076101	133.047	-2.04231	0.603395	-3.3847	0.000712563	0.00867104	Wild Type
chr15	gene	102927366	102945278	+	ENSMUSG00000075394.5	protein_coding	Hoxc4	13.2074	1.11968	0.40927	2.73579	0.006223	0.040895	Wild Type
chr15	gene	103004578	103010538	-	ENSMUSG00000101356.2	lncRNA	Gm28876	12.7721	1.43006	0.433207	3.3011	0.000963063	0.0108139	Wild Type
chr16	gene	3525082	3535961	-	ENSMUSG00000022534.15	protein_coding	Mefv	49.626	1.24251	0.320166	3.88082	0.000104103	0.00213684	Wild Type
chr16	gene	9385762	9813424	-	ENSMUSG00000059003.13	protein_coding	Grin2a	19.746	1.59053	0.529091	3.00616	0.00264573	0.0223751	Wild Type
chr16	gene	19695317	19703024	-	ENSMUSG00000075330.5	protein_coding	A930003A15Rik	21.6161	2.89052	0.503855	5.7368	9.64816e-09	1.88217e-06	Wild Type
chr16	gene	22710027	22718199	+	ENSMUSG00000022868.7	protein_coding	Ahsg	151.303	-1.2037	0.344803	-3.49098	0.000481255	0.00655568	Wild Type
chr16	gene	30088120	30102074	-	ENSMUSG00000052316.10	protein_coding	Lrrc15	542.528	2.28518	0.433072	5.27668	1.31542e-07	1.37032e-05	Wild Type
chr16	gene	31697628	31717838	+	ENSMUSG00000022780.6	protein_coding	Meltf	32.0047	-2.57898	0.581378	-4.43598	9.16552e-06	0.000344127	Wild Type
chr16	gene	37597235	37656876	+	ENSMUSG00000022816.12	protein_coding	Fstl1	9470.47	1.31647	0.226542	5.81113	6.20517e-09	1.36378e-06	Wild Type
chr16	gene	38216479	38253507	-	ENSMUSG00000002847.8	protein_coding	Pla1a	48.5739	1.38785	0.28876	4.80625	1.53787e-06	9.07986e-05	Wild Type
chr16	gene	38275923	38316697	+	ENSMUSG00000075122.6	protein_coding	Cd80	73.0425	1.12974	0.270051	4.18343	2.87138e-05	0.000808564	Wild Type
chr16	gene	91261913	91267016	+	ENSMUSG00000084866.3	lncRNA	A930006K02Rik	14.65	1.13758	0.425888	2.67109	0.00756057	0.0469522	Wild Type
chr17	gene	8144832	8153729	+	ENSMUSG00000033450.9	protein_coding	Tagap	79.0007	1.12249	0.337966	3.32132	0.000895932	0.0102371	Wild Type
chr17	gene	14885762	14914497	-	ENSMUSG00000023885.10	protein_coding	Thbs2	3169.66	1.44551	0.39267	3.68124	0.000232105	0.00382774	Wild Type
chr17	gene	18096733	18104202	-	ENSMUSG00000045551.8	protein_coding	Fpr1	10.9437	1.95571	0.650121	3.00822	0.00262786	0.0222658	Wild Type
chr17	gene	24160646	24164581	+	ENSMUSG00000024128.14	protein_coding	Sbp	31.4699	-1.50739	0.316083	-4.76898	1.85161e-06	0.000104936	Wild Type
chr17	gene	24172058	24174248	-	ENSMUSG00000024125.3	protein_coding	Sbpl	52059.1	-1.15901	0.220902	-5.24671	1.5484e-07	1.54964e-05	Wild Type
chr17	gene	27362939	27386769	-	ENSMUSG00000024210.4	protein_coding	Ip6k3	668.45	1.18445	0.21757	5.44399	5.21011e-08	6.8041e-06	Wild Type
chr17	gene	28618068	28736501	-	ENSMUSG00000024222.18	protein_coding	Fkbp5	1302.04	1.33012	0.434228	3.06319	0.00218991	0.0195089	Wild Type
chr17	gene	29374530	29457141	-	ENSMUSG00000024008.17	protein_coding	Cpne5	282.393	-1.0754	0.157366	-6.83375	8.27215e-12	6.21169e-09	Wild Type
chr17	gene	30841415	30845879	-	ENSMUSG00000099474.2	lncRNA	1700097N02Rik	32.5324	-1.07306	0.321483	-3.33784	0.000844334	0.00982983	Wild Type
chr17	gene	33992724	34000804	-	ENSMUSG00000002289.17	protein_coding	Angptl4	613.496	1.19814	0.356498	3.36087	0.000776966	0.00925478	Wild Type
chr17	gene	35075350	35081494	-	ENSMUSG00000090231.11	protein_coding	Cfb	28.8131	1.58754	0.48996	3.24014	0.00119472	0.0124819	Wild Type
chr17	gene	45911897	45913028	-	ENSMUSG00000079471.5	protein_coding	Mymx	28.1388	3.39211	0.531266	6.38496	1.71442e-10	8.52593e-08	Wild Type
chr17	gene	45941130	45970251	-	ENSMUSG00000058626.17	protein_coding	Capn11	24.2954	-2.83362	0.714225	-3.9674	7.26602e-05	0.00161266	Wild Type
chr17	gene	48653429	48661175	+	ENSMUSG00000023992.15	protein_coding	Trem2	95.5282	1.99637	0.325578	6.13177	8.69092e-10	2.84778e-07	Wild Type
chr17	gene	57665691	57790527	+	ENSMUSG00000004730.16	protein_coding	Adgre1	447.55	1.16096	0.218712	5.30818	1.10728e-07	1.18293e-05	Wild Type
chr17	gene	79662128	79665451	+	ENSMUSG00000118651.2	lncRNA	Gm17315	10.9389	1.22064	0.457597	2.6675	0.00764181	0.0473011	Wild Type
chr18	gene	33570072	33597082	-	ENSMUSG00000042834.16	protein_coding	Nrep	3615.66	1.39943	0.281715	4.96753	6.78108e-07	4.77378e-05	Wild Type
chr18	gene	34340828	34354825	-	ENSMUSG00000073607.3	transcribed_processed_pseudogene	Gm10548	18.6321	-1.20514	0.363405	-3.31624	0.000912361	0.0103739	Wild Type
chr18	gene	57506527	57685469	-	ENSMUSG00000086607.8	lncRNA	4930511M06Rik	15.2756	1.28496	0.42304	3.03744	0.00238593	0.0207226	Wild Type
chr18	gene	58141695	58343559	-	ENSMUSG00000024598.10	protein_coding	Fbn2	184.888	1.54954	0.554124	2.79638	0.00516781	0.0362955	Wild Type
chr18	gene	58969739	59187132	+	ENSMUSG00000053441.6	protein_coding	Adamts19	31.1566	2.56169	0.583286	4.39182	1.12408e-05	0.000401948	Wild Type
chr18	gene	62725265	62729398	-	ENSMUSG00000060201.6	protein_coding	Spink7	184.873	-1.51027	0.326355	-4.62769	3.69766e-06	0.00017264	Wild Type
chr18	gene	65482228	65501895	+	ENSMUSG00000118163.2	lncRNA	Gm41757	37.1036	1.14381	0.383913	2.97934	0.00288873	0.0239139	Wild Type
chr18	gene	70400442	70409371	-	ENSMUSG00000118497.2	protein_coding	Gm36255	639.661	-1.74812	0.405074	-4.31555	1.59203e-05	0.000510505	Wild Type
chr19	gene	4911244	4927937	-	ENSMUSG00000006457.5	protein_coding	Actn3	5222.08	2.44782	0.76986	3.17957	0.00147494	0.0146373	Wild Type
chr19	gene	6276410	6277798	+	ENSMUSG00000024784.14	protein_coding	Gpha2	95.1566	2.91366	0.298901	9.74791	1.88306e-22	1.69683e-18	Wild Type
chr19	gene	11278613	11291818	-	ENSMUSG00000099398.2	protein_coding	Ms4a14	48.3784	1.15505	0.376268	3.06974	0.00214244	0.0192095	Wild Type
chr19	gene	11298403	11313510	-	ENSMUSG00000024672.12	protein_coding	Ms4a7	203.715	1.34743	0.253343	5.31859	1.04577e-07	1.14223e-05	Wild Type
chr19	gene	11352887	11370154	+	ENSMUSG00000101389.2	protein_coding	Ms4a4a	110.581	1.97226	0.3162	6.2374	4.44913e-10	1.69575e-07	Wild Type
chr19	gene	11446730	11459556	+	ENSMUSG00000079419.5	protein_coding	Ms4a6c	255.289	1.40057	0.231051	6.06175	1.3465e-09	4.18392e-07	Wild Type
chr19	gene	11493876	11508620	+	ENSMUSG00000024677.14	protein_coding	Ms4a6b	237.963	1.28409	0.274532	4.67739	2.9055e-06	0.000147087	Wild Type
chr19	gene	11563968	11582213	-	ENSMUSG00000024679.11	protein_coding	Ms4a6d	149.029	1.60764	0.281283	5.71536	1.09474e-08	2.0132e-06	Wild Type
chr19	gene	12438143	12442647	+	ENSMUSG00000046805.11	protein_coding	Mpeg1	942.644	1.23799	0.215067	5.75632	8.5968e-09	1.78082e-06	Wild Type
chr19	gene	17409683	17814996	-	ENSMUSG00000024713.17	protein_coding	Pcsk5	482.906	1.07392	0.231154	4.6459	3.38589e-06	0.000163663	Wild Type
chr19	gene	24651372	24659597	+	ENSMUSG00000048572.6	protein_coding	Tmem252	85.5889	1.42994	0.360744	3.96387	7.37433e-05	0.0016247	Wild Type
chr19	gene	29023645	29026129	+	ENSMUSG00000100075.2	lncRNA	1700018L02Rik	25.2253	-1.03823	0.314184	-3.30451	0.000951422	0.0107099	Wild Type
chr19	gene	33938587	33954210	+	ENSMUSG00000024768.6	protein_coding	Lipf	361.982	1.63606	0.456715	3.58223	0.000340672	0.00502833	Wild Type
chr19	gene	36089361	36097499	-	ENSMUSG00000024803.10	protein_coding	Ankrd1	296.338	1.73828	0.247807	7.01466	2.3051e-12	2.07713e-09	Wild Type
chr19	gene	42024439	42033549	+	ENSMUSG00000025172.4	protein_coding	Ankrd2	430.113	1.30266	0.190993	6.82045	9.07578e-12	6.54255e-09	Wild Type
chr19	gene	60744425	60748352	+	ENSMUSG00000072437.5	protein_coding	Nanos1	18.3406	1.03349	0.375787	2.75021	0.00595569	0.0396797	Wild Type
chrX	gene	20736405	20740974	+	ENSMUSG00000001131.12	protein_coding	Timp1	348.518	1.91736	0.417768	4.58952	4.44261e-06	0.000196719	Wild Type
chrX	gene	21350783	21355403	+	ENSMUSG00000068122.11	protein_coding	Agtr2	135.289	1.73212	0.404018	4.28723	1.80918e-05	0.000565077	Wild Type
chrX	gene	21581135	21608594	+	ENSMUSG00000031089.8	protein_coding	Slc6a14	1273.74	-1.24198	0.198459	-6.25814	3.896e-10	1.56031e-07	Wild Type
chrX	gene	47114023	47123730	-	ENSMUSG00000037010.8	protein_coding	Apln	140.184	1.13918	0.211129	5.39566	6.82723e-08	8.20268e-06	Wild Type
chrX	gene	52143923	52146067	-	ENSMUSG00000087365.8	lncRNA	C430049B03Rik	28.9887	1.08346	0.345845	3.1328	0.0017315	0.0164757	Wild Type
chrX	gene	92330051	92341963	+	ENSMUSG00000035277.16	protein_coding	Arx	21.3231	1.81068	0.433506	4.17683	2.95604e-05	0.000824671	Wild Type
chrX	gene	95283532	95287242	+	ENSMUSG00000078122.5	lncRNA	F630028O10Rik	60.6916	1.14573	0.228722	5.00926	5.46397e-07	4.06908e-05	Wild Type
chrX	gene	99633760	99638475	-	ENSMUSG00000044359.2	protein_coding	P2ry4	57.3804	-1.00582	0.36027	-2.79185	0.0052407	0.0366503	Wild Type
chrX	gene	104807885	104818545	+	ENSMUSG00000031230.4	protein_coding	Fgf16	15.6544	1.53815	0.52948	2.90501	0.0036724	0.0283443	Wild Type
chrX	gene	105186810	105204099	+	ENSMUSG00000033777.5	protein_coding	Tlr13	90.7514	1.78521	0.273958	6.51637	7.20304e-11	4.18752e-08	Wild Type
chrX	gene	108240362	108244045	+	ENSMUSG00000048621.4	protein_coding	Gm6377	15.3929	1.30388	0.465299	2.80223	0.005075	0.0358392	Wild Type
chrX	gene	135101697	135104625	-	ENSMUSG00000054034.11	protein_coding	Tceal5	234.555	1.39384	0.320003	4.35572	1.32633e-05	0.000456167	Wild Type
chrX	gene	135115528	135126849	+	ENSMUSG00000079428.9	protein_coding	Tceal7	221.712	1.05378	0.258254	4.0804	4.49574e-05	0.00111909	Wild Type
chrX	gene	142585227	142610410	-	ENSMUSG00000067276.6	protein_coding	Capn6	240.155	1.34267	0.46102	2.9124	0.00358669	0.0278497	Wild Type
chrX	gene	146166472	146212188	-	ENSMUSG00000031289.11	protein_coding	Il13ra2	45.8671	-1.04301	0.324803	-3.21121	0.00132175	0.0133899	Wild Type
chrX	gene	149428300	149440579	-	ENSMUSG00000025272.17	protein_coding	Tro	42.6829	1.07767	0.341328	3.15728	0.00159248	0.0154883	Wild Type
chrX	gene	149609968	149640049	+	ENSMUSG00000087149.9	transcribed_unprocessed_pseudogene	Itih5l-ps	30.5922	-2.12202	0.441558	-4.80575	1.54169e-06	9.07986e-05	Wild Type
chrX	gene	156601431	156603365	+	ENSMUSG00000047485.7	protein_coding	Klhl34	61.6155	1.09636	0.294914	3.71756	0.00020116	0.00344556	Wild Type
chrX	gene	166087925	166113554	-	ENSMUSG00000044583.14	protein_coding	Tlr7	88.8051	1.20764	0.275896	4.37714	1.20244e-05	0.000423944	Wild Type
