# Supplementary material for: Transcriptional Signatures and Network-Based Approaches Identified Master Regulators Transcription Factors Involved in Experimental Periodontitis Pathogenesis
Source: Int J Mol Sci. 2023 Oct 2;24(19):14835. doi: 10.3390/ijms241914835 (PMC10573220; doi:10.3390/ijms241914835)
Supplement: Supplementary file 1 [file ijms-24-14835-s001.zip › Periodontitis_gene-level_DESeq_norm_matrix_WT.tab]

GM1815-1-Pool-1	GM1815-2-Pool-1	GM1815-3-Pool-1	GM1815-4-Pool-1	GM1815-5-Pool-1	GM1815-6-Pool-1	GM1815-7-Pool-1	GM1815-8-Pool-1
ENSMUSG00000051951.6	16.9661122035153	11.8103045157462	19.2877264280456	10.2432904946932	4.73129042165734	10.5493276165692	8.72406186132206	10.5134520701358
ENSMUSG00000103377.2	1.06038201271971	0.843593179696161	1.01514349621292	1.02432904946932	1.18282260541433	0.81148673973609	2.18101546533052	1.1681613411262
ENSMUSG00000103025.2	1.06038201271971	0.843593179696161	1.01514349621292	3.07298714840796	1.18282260541433	0.81148673973609	1.09050773266526	1.1681613411262
ENSMUSG00000089699.2	1.06038201271971	1.68718635939232	1.01514349621292	3.07298714840796	1.18282260541433	1.62297347947218	1.09050773266526	2.3363226822524
ENSMUSG00000103147.2	1.06038201271971	2.53077953908848	1.01514349621292	1.02432904946932	2.36564521082867	0.81148673973609	1.09050773266526	2.3363226822524
ENSMUSG00000103161.2	1.06038201271971	1.68718635939232	1.01514349621292	1.02432904946932	1.18282260541433	0.81148673973609	1.09050773266526	1.1681613411262
ENSMUSG00000102331.2	6.36229207631825	12.6538976954424	15.2271524431939	10.2432904946932	11.8282260541433	4.05743369868045	7.6335541286568	10.5134520701358
ENSMUSG00000102343.2	1.06038201271971	0.843593179696161	1.01514349621292	1.02432904946932	1.18282260541433	0.81148673973609	1.09050773266526	2.3363226822524
ENSMUSG00000025900.14	13.7849661653562	9.27952497665777	17.2574394356197	53.2651105724047	40.2159685840874	14.6067613152496	37.0772629106188	121.488779477125
ENSMUSG00000102948.2	1.06038201271971	0.843593179696161	1.01514349621292	1.02432904946932	1.18282260541433	1.62297347947218	1.09050773266526	1.1681613411262
ENSMUSG00000025902.14	212.076402543942	264.044665244898	311.649053337368	233.547023279005	422.267670132917	303.496040661298	375.134660036849	281.526883211414
ENSMUSG00000104238.2	2.12076402543942	0.843593179696161	1.01514349621292	1.02432904946932	2.36564521082867	0.81148673973609	3.27152319799577	3.5044840233786
ENSMUSG00000102269.2	9.54343811447738	5.06155907817696	11.1665784583422	5.1216452473466	16.5595164758007	19.4756817536662	14.1766005246484	15.1860974346406
ENSMUSG00000118917.1	2.12076402543942	0.843593179696161	1.01514349621292	1.02432904946932	1.18282260541433	2.43446021920827	3.27152319799577	2.3363226822524
ENSMUSG00000104328.2	2.12076402543942	0.843593179696161	1.01514349621292	1.02432904946932	1.18282260541433	4.86892043841654	1.09050773266526	4.6726453645048
ENSMUSG00000098104.2	73.1663588776599	100.387588383843	90.3477711629503	86.0436401554229	59.1411302707167	68.9763728775677	89.4216340785511	60.7443897385623
ENSMUSG00000102175.2	1.06038201271971	0.843593179696161	1.01514349621292	2.04865809893864	2.36564521082867	1.62297347947218	1.09050773266526	1.1681613411262
ENSMUSG00000103265.2	1.06038201271971	0.843593179696161	1.01514349621292	1.02432904946932	1.18282260541433	2.43446021920827	1.09050773266526	1.1681613411262
ENSMUSG00000103922.2	102.857055233812	80.9849452508314	83.2417666894598	113.700524491095	143.121535255134	111.98517008358	112.322296464522	99.2937139957269
ENSMUSG00000033845.14	1519.52742422734	1555.58582335972	1441.50376462235	1626.63453055728	1517.56140274659	1583.21062922511	1692.46800109648	1416.97970678608
ENSMUSG00000102275.2	14.8453481780759	11.8103045157462	10.1514349621292	19.4622519399171	7.09693563248601	7.30338065762481	29.443708781962	17.522420116893
ENSMUSG00000025903.15	1969.1293976205	1433.26481230378	2236.36112215707	1222.0245560169	1452.5061594488	1967.85534386002	1465.64239270211	1547.81377699221
ENSMUSG00000033813.16	1489.83672787119	1348.90549433416	1451.65519958448	1247.63278225363	1109.48760387865	1416.04436083948	1153.75718115984	1272.12770048643
ENSMUSG00000062588.5	5.30191006359855	6.74874543756928	6.09086097727755	6.14597429681592	7.09693563248601	7.30338065762481	7.6335541286568	1.1681613411262
ENSMUSG00000103280.2	16.9661122035153	12.6538976954424	12.1817219545551	4.09731619787728	5.91411302707167	6.49189391788872	4.36203093066103	5.840806705631
ENSMUSG00000002459.18	115.581639386448	94.48243612597	72.0751882311176	81.9463239575456	72.1521789302744	83.5831341928173	97.0551882072079	96.9573913134745
ENSMUSG00000091305.2	1.06038201271971	0.843593179696161	1.01514349621292	2.04865809893864	1.18282260541433	0.81148673973609	1.09050773266526	1.1681613411262
ENSMUSG00000033793.13	2051.83919461264	1834.81516583915	1762.28910942564	1731.11609360315	1456.05462726505	1661.92484297951	1656.48124591853	1567.67251979136
ENSMUSG00000102907.2	1.06038201271971	0.843593179696161	1.01514349621292	1.02432904946932	1.18282260541433	1.62297347947218	1.09050773266526	1.1681613411262
ENSMUSG00000025905.15	7.42267408903796	5.90515225787312	2.03028699242585	4.09731619787728	2.36564521082867	0.81148673973609	1.09050773266526	5.840806705631
ENSMUSG00000033774.5	3.18114603815913	0.843593179696161	4.0605739848517	3.07298714840796	3.548467816243	1.62297347947218	2.18101546533052	8.17712938788339
ENSMUSG00000025907.15	2381.61800056847	2074.39562887286	2525.67701857776	2185.91819156753	2094.77883418879	2392.26290874199	2087.2318003213	1966.01553711539
ENSMUSG00000090031.3	178.144178136911	140.036467829563	177.650111837262	114.724853540564	139.573067438891	166.354781645898	167.93819083045	174.056039827804
ENSMUSG00000103355.2	1.06038201271971	0.843593179696161	1.01514349621292	1.02432904946932	1.18282260541433	0.81148673973609	2.18101546533052	1.1681613411262
ENSMUSG00000103845.2	4.24152805087884	2.53077953908848	5.07571748106462	2.04865809893864	2.36564521082867	3.24594695894436	4.36203093066103	2.3363226822524
ENSMUSG00000033740.18	5.30191006359855	4.2179658984808	4.0605739848517	3.07298714840796	11.8282260541433	5.68040717815263	8.72406186132206	5.840806705631
ENSMUSG00000102135.2	6.36229207631825	10.1231181563539	8.12114796970339	16.3892647915091	9.46258084331467	9.73784087683308	22.9006623859704	12.8497747523882
ENSMUSG00000051285.18	3140.85152167578	2742.52142719222	3292.11035821851	2873.24298376144	2424.78634109939	2830.46574819948	2571.41723362468	2314.127616771
ENSMUSG00000103509.2	6.36229207631825	3.37437271878464	4.0605739848517	6.14597429681592	2.36564521082867	3.24594695894436	5.45253866332629	2.3363226822524
ENSMUSG00000048538.8	14.8453481780759	12.6538976954424	23.3483004128973	16.3892647915091	11.8282260541433	17.852708274194	9.81456959398732	21.0269041402716
ENSMUSG00000097797.7	41.3548984960687	37.9616930863272	21.3180134204714	32.7785295830183	40.2159685840874	30.0250093702353	25.0816778513009	28.0358721870288
ENSMUSG00000103067.2	12.7245841526365	8.43593179696161	9.13629146591632	9.21896144522388	9.46258084331467	16.2297347947218	8.72406186132206	15.1860974346406
ENSMUSG00000025909.17	1.06038201271971	0.843593179696161	1.01514349621292	1.02432904946932	1.18282260541433	1.62297347947218	1.09050773266526	1.1681613411262
ENSMUSG00000086235.2	1.06038201271971	0.843593179696161	2.03028699242585	1.02432904946932	1.18282260541433	0.81148673973609	1.09050773266526	1.1681613411262
ENSMUSG00000084353.2	19.0868762289548	13.4974908751386	18.2725829318326	14.3406066925705	20.1079842920437	21.9101419728744	21.8101546533052	18.6905814580192
ENSMUSG00000103933.2	1.06038201271971	4.2179658984808	2.03028699242585	2.04865809893864	2.36564521082867	1.62297347947218	2.18101546533052	2.3363226822524
ENSMUSG00002075967.1	2.12076402543942	0.843593179696161	1.01514349621292	1.02432904946932	5.91411302707167	0.81148673973609	3.27152319799577	2.3363226822524
ENSMUSG00000066693.3	1.06038201271971	0.843593179696161	1.01514349621292	1.02432904946932	1.18282260541433	1.62297347947218	1.09050773266526	1.1681613411262
ENSMUSG00000102272.2	1.06038201271971	0.843593179696161	1.01514349621292	1.02432904946932	1.18282260541433	0.81148673973609	3.27152319799577	1.1681613411262
ENSMUSG00000103411.2	1.06038201271971	5.90515225787312	2.03028699242585	1.02432904946932	1.18282260541433	2.43446021920827	1.09050773266526	2.3363226822524
ENSMUSG00000061024.9	1200.35243839871	1351.43627387325	1217.1570519593	1147.24853540564	961.634778201854	977.841521381989	1034.89183829933	1063.02682042484
ENSMUSG00000025911.15	301.148491612397	221.021413080394	334.997353750265	368.758457808955	215.273714185409	229.650747345314	275.89845636431	197.419266650328
ENSMUSG00000079671.9	47.7171905723869	70.8618270944775	63.9540402614142	44.0461491271808	65.0552432977884	86.0175944120256	74.1545258212375	60.7443897385623
ENSMUSG00000081441.4	3.18114603815913	5.06155907817696	11.1665784583422	2.04865809893864	7.09693563248601	7.30338065762481	3.27152319799577	17.522420116893
ENSMUSG00000067879.4	2.12076402543942	2.53077953908848	3.04543048863877	5.1216452473466	3.548467816243	0.81148673973609	1.09050773266526	3.5044840233786
ENSMUSG00000025912.17	129.366605551804	108.823520180805	177.650111837262	121.895156886849	128.927663990162	135.518285535927	109.050773266526	337.598627585471
ENSMUSG00000045210.9	1373.19470647202	1047.74272918263	1417.14032071324	1004.8667975294	1043.24953797544	1350.31393492085	997.814575388711	1092.230853953
ENSMUSG00000097893.9	3.18114603815913	2.53077953908848	3.04543048863877	6.14597429681592	8.27975823790034	4.05743369868045	4.36203093066103	9.34529072900959
ENSMUSG00000025915.15	953.283429435018	714.523423202648	878.099124224179	767.222458052521	682.488643324071	768.477942530077	681.567332915786	691.55151394671
ENSMUSG00000046334.5	2.12076402543942	3.37437271878464	11.1665784583422	3.07298714840796	4.73129042165734	5.68040717815263	2.18101546533052	12.8497747523882
ENSMUSG00000046101.17	8.48305610175767	5.90515225787312	6.09086097727755	5.1216452473466	11.8282260541433	9.73784087683308	6.54304639599155	4.6726453645048
ENSMUSG00000098234.8	415.669748986126	436.137673902915	424.329981417002	406.65863263932	408.073798867945	408.177830087253	468.918325046061	468.432697791606
ENSMUSG00000093178.3	4.24152805087884	11.8103045157462	17.2574394356197	5.1216452473466	10.645403448729	12.9837878357774	11.9955850593178	10.5134520701358
ENSMUSG00000099032.3	33.9322244070307	45.5540317035927	33.4997353750265	31.7542005335489	20.1079842920437	18.6641950139301	25.0816778513009	31.5403562104074
ENSMUSG00000025916.11	1.06038201271971	1.68718635939232	2.03028699242585	5.1216452473466	3.548467816243	2.43446021920827	10.9050773266526	14.0179360935144
ENSMUSG00000119658.1	1.06038201271971	0.843593179696161	1.01514349621292	1.02432904946932	1.18282260541433	1.62297347947218	1.09050773266526	1.1681613411262
ENSMUSG00000025917.10	2846.0653221397	2871.59118368573	2711.44827838472	2890.65657760242	2531.24037558668	2747.6941007464	2612.85652746596	2502.20159269232
ENSMUSG00000056763.17	570.485522843204	526.402144130404	672.024994492956	546.991712416617	559.47509236098	622.410329377581	573.607067381926	749.95958100302
ENSMUSG00000067851.12	4265.91683717139	3532.96823656752	4063.61941534034	3829.96631596579	3194.80385722412	3474.78621954994	3167.92496339257	3319.91453148066
ENSMUSG00000042501.13	74.2267408903796	116.41585879807	73.0903317273305	51.216452473466	33.1190329516014	28.4020358907632	44.7108170392756	82.9394552199601
ENSMUSG00000083422.2	1.06038201271971	0.843593179696161	1.01514349621292	1.02432904946932	1.18282260541433	0.81148673973609	2.18101546533052	1.1681613411262
ENSMUSG00000048960.14	484.594579812907	382.147710402361	543.101770473914	353.393522066916	492.054203852363	534.769761486083	326.061812066912	397.174855982908
ENSMUSG00000057715.14	4.24152805087884	2.53077953908848	3.04543048863877	2.04865809893864	1.18282260541433	0.81148673973609	3.27152319799577	4.6726453645048
ENSMUSG00000097628.2	1.06038201271971	1.68718635939232	2.03028699242585	2.04865809893864	1.18282260541433	0.81148673973609	2.18101546533052	2.3363226822524
ENSMUSG00000016918.16	745.448554941956	745.736370851406	904.492855125715	913.701512126634	2161.01690009199	2090.38984156017	964.008835676088	1710.18820340876
ENSMUSG00000025938.17	752.871229030993	533.99448274767	825.311662421107	876.825666345738	1126.04712035445	1237.51727809754	935.655634626791	641.320576278283
ENSMUSG00000042414.8	1.06038201271971	2.53077953908848	1.01514349621292	1.02432904946932	1.18282260541433	2.43446021920827	4.36203093066103	1.1681613411262
ENSMUSG00000005886.15	2134.54899160477	1787.57394777616	2124.69533757365	1613.31825291418	1622.83261462847	1808.80394287174	1468.9139159001	1534.96400223983
ENSMUSG00000103506.2	1.06038201271971	0.843593179696161	2.03028699242585	1.02432904946932	1.18282260541433	0.81148673973609	1.09050773266526	1.1681613411262
ENSMUSG00000103495.2	1.06038201271971	1.68718635939232	3.04543048863877	1.02432904946932	1.18282260541433	0.81148673973609	1.09050773266526	1.1681613411262
ENSMUSG00000102639.2	1.06038201271971	0.843593179696161	1.01514349621292	1.02432904946932	1.18282260541433	1.62297347947218	1.09050773266526	1.1681613411262
ENSMUSG00000104170.2	2.12076402543942	0.843593179696161	1.01514349621292	1.02432904946932	1.18282260541433	0.81148673973609	3.27152319799577	1.1681613411262
ENSMUSG00000103085.2	1.06038201271971	3.37437271878464	3.04543048863877	4.09731619787728	2.36564521082867	0.81148673973609	3.27152319799577	2.3363226822524
ENSMUSG00000102664.2	1.06038201271971	0.843593179696161	1.01514349621292	1.02432904946932	4.73129042165734	0.81148673973609	1.09050773266526	1.1681613411262
ENSMUSG00000101476.2	1.06038201271971	2.53077953908848	1.01514349621292	3.07298714840796	1.18282260541433	2.43446021920827	1.09050773266526	2.3363226822524
ENSMUSG00000101171.2	1.06038201271971	0.843593179696161	1.01514349621292	1.02432904946932	1.18282260541433	0.81148673973609	2.18101546533052	1.1681613411262
ENSMUSG00000025935.11	5799.22922756409	5890.81117381829	5791.39364589473	5588.73929390461	4564.51243429392	5220.29419672227	5620.47685415674	3861.94139376321
ENSMUSG00000025937.7	1006.302530071	844.436772875857	1053.71894906902	788.733368091377	868.191792374121	817.167146914243	789.527598449647	682.2062232177
ENSMUSG00000102982.2	6.36229207631825	1.68718635939232	5.07571748106462	2.04865809893864	3.548467816243	1.62297347947218	4.36203093066103	1.1681613411262
ENSMUSG00000067813.4	14.8453481780759	10.1231181563539	3.04543048863877	5.1216452473466	4.73129042165734	3.24594695894436	4.36203093066103	1.1681613411262
ENSMUSG00000097711.2	1.06038201271971	1.68718635939232	2.03028699242585	2.04865809893864	2.36564521082867	1.62297347947218	2.18101546533052	1.1681613411262
ENSMUSG00000102166.2	4.24152805087884	0.843593179696161	3.04543048863877	1.02432904946932	1.18282260541433	0.81148673973609	1.09050773266526	3.5044840233786
ENSMUSG00000025932.15	955.404193460458	854.559891032211	1083.15811045919	856.339085356352	845.718162871249	956.74286614885	905.121418112164	692.719675287836
ENSMUSG00000102588.2	1.06038201271971	0.843593179696161	2.03028699242585	1.02432904946932	1.18282260541433	0.81148673973609	1.09050773266526	2.3363226822524
ENSMUSG00000054493.3	5.30191006359855	8.43593179696161	7.10600447349047	16.3892647915091	15.3766938703863	12.1723010960414	19.6291391879746	14.0179360935144
ENSMUSG00000025930.7	60.4417747250234	77.6105725320468	58.8783227803496	72.7273625123218	134.841777017234	115.231117042525	100.326711405204	66.5851964441933
ENSMUSG00000103492.2	2.12076402543942	3.37437271878464	5.07571748106462	4.09731619787728	7.09693563248601	4.86892043841654	5.45253866332629	3.5044840233786
ENSMUSG00000081201.2	1.06038201271971	0.843593179696161	3.04543048863877	2.04865809893864	1.18282260541433	2.43446021920827	1.09050773266526	2.3363226822524
ENSMUSG00000082193.2	8.48305610175767	13.4974908751386	12.1817219545551	16.3892647915091	8.27975823790034	12.1723010960414	13.0860927919831	15.1860974346406
ENSMUSG00000032769.6	1.06038201271971	1.68718635939232	1.01514349621292	1.02432904946932	1.18282260541433	0.81148673973609	1.09050773266526	1.1681613411262
ENSMUSG00000073737.4	1.06038201271971	5.90515225787312	3.04543048863877	4.09731619787728	7.09693563248601	3.24594695894436	3.27152319799577	4.6726453645048
ENSMUSG00000092083.5	3.18114603815913	0.843593179696161	5.07571748106462	4.09731619787728	4.73129042165734	2.43446021920827	1.09050773266526	10.5134520701358
ENSMUSG00000025925.15	564.123230766885	570.268989474605	638.525259117929	484.507640398989	515.71065596065	565.606257596055	594.326714302565	428.715212193315
ENSMUSG00000104379.2	2.12076402543942	1.68718635939232	2.03028699242585	5.1216452473466	8.27975823790034	1.62297347947218	3.27152319799577	12.8497747523882
ENSMUSG00000032719.5	80.5890329666979	97.8568088447546	103.544636613718	71.7030334628524	98.1742762493897	106.304762905428	74.1545258212375	84.1076165610863
ENSMUSG00000067795.14	3.18114603815913	6.74874543756928	1.01514349621292	13.3162776431012	8.27975823790034	3.24594695894436	4.36203093066103	21.0269041402716
ENSMUSG00000043716.14	43570.0365206401	42992.8828100351	38701.3306496215	39303.5056281378	31890.0802645759	37833.134779976	34783.9251488237	36744.5149851246
ENSMUSG00000025921.8	679.704870153334	669.812984678751	651.722124568697	539.821409070332	651.735255583298	633.771143733886	583.421636975913	697.392320652341
ENSMUSG00000104165.2	1.06038201271971	1.68718635939232	3.04543048863877	2.04865809893864	1.18282260541433	1.62297347947218	2.18101546533052	1.1681613411262
ENSMUSG00000025920.20	1120.82378744473	822.503350203757	1118.68813282664	1143.15121920776	868.191792374121	978.653008121725	913.845479973486	832.89903622298
ENSMUSG00000025939.20	992.517563905648	922.8909385876	1003.97691775458	837.901162465904	868.191792374121	1041.1374870814	787.346582984316	874.952844503523
ENSMUSG00000102457.2	2.12076402543942	1.68718635939232	4.0605739848517	4.09731619787728	4.73129042165734	4.86892043841654	4.36203093066103	4.6726453645048
ENSMUSG00000079658.10	2005.18238605297	2016.18769947382	2012.01440949402	1849.93826334159	1775.41673072692	2081.46348742307	1914.93157856019	1725.3743008434
ENSMUSG00000097744.2	1.06038201271971	0.843593179696161	1.01514349621292	1.02432904946932	1.18282260541433	1.62297347947218	1.09050773266526	1.1681613411262
ENSMUSG00000025940.7	1665.86014198266	1526.90365525005	1670.92619476647	1866.3275281331	1680.79092229377	1639.2032142669	1703.37307842313	1406.46625471594
ENSMUSG00000025779.11	186.627234238669	241.267649393102	224.346712663056	239.692997575821	183.337503839222	167.166268385635	187.567330018424	202.091912014832
ENSMUSG00000091020.4	2.12076402543942	0.843593179696161	1.01514349621292	1.02432904946932	1.18282260541433	1.62297347947218	1.09050773266526	1.1681613411262
ENSMUSG00000101640.2	1.06038201271971	2.53077953908848	1.01514349621292	4.09731619787728	2.36564521082867	0.81148673973609	1.09050773266526	1.1681613411262
ENSMUSG00000042686.6	1128.24646153377	974.350122549066	1270.95965725858	2004.61194981146	2533.6060207975	2128.52971832776	1995.62915077742	1302.49989535571
ENSMUSG00000025777.9	32.871842394311	26.9949817502771	51.7723183068591	39.9488329293035	88.7116954060751	42.1973104662767	41.4392938412798	17.522420116893
ENSMUSG00000099899.2	1.06038201271971	0.843593179696161	1.01514349621292	1.02432904946932	1.18282260541433	1.62297347947218	1.09050773266526	1.1681613411262
ENSMUSG00000100398.2	1.06038201271971	0.843593179696161	1.01514349621292	1.02432904946932	1.18282260541433	0.81148673973609	1.09050773266526	2.3363226822524
ENSMUSG00000101589.2	25.449168305273	30.3693544690618	30.4543048863877	13.3162776431012	18.9251616866293	20.2871684934023	20.7196469206399	26.8677108459026
ENSMUSG00000067780.4	165.419593984275	118.946638337159	243.634439091102	139.308750727828	292.157183537341	271.84805781159	163.576159899789	281.526883211414
ENSMUSG00000100053.2	6.36229207631825	2.53077953908848	6.09086097727755	3.07298714840796	9.46258084331467	4.05743369868045	5.45253866332629	4.6726453645048
ENSMUSG00000085125.8	3.18114603815913	0.843593179696161	4.0605739848517	4.09731619787728	4.73129042165734	8.92635413709699	2.18101546533052	2.3363226822524
ENSMUSG00000025776.14	133.608133602683	97.0132156650585	187.801546799391	132.138447381542	139.573067438891	165.543294906162	88.3311263458859	129.665908865008
ENSMUSG00000100554.2	1.06038201271971	0.843593179696161	1.01514349621292	2.04865809893864	1.18282260541433	0.81148673973609	1.09050773266526	1.1681613411262
ENSMUSG00000099473.2	1.06038201271971	0.843593179696161	1.01514349621292	1.02432904946932	2.36564521082867	0.81148673973609	1.09050773266526	2.3363226822524
ENSMUSG00000109887.2	1.06038201271971	2.53077953908848	1.01514349621292	2.04865809893864	2.36564521082867	1.62297347947218	1.09050773266526	5.840806705631
ENSMUSG00000101685.2	1.06038201271971	0.843593179696161	1.01514349621292	3.07298714840796	1.18282260541433	0.81148673973609	4.36203093066103	1.1681613411262
ENSMUSG00000100720.2	5.30191006359855	9.27952497665777	8.12114796970339	4.09731619787728	3.548467816243	2.43446021920827	2.18101546533052	3.5044840233786
ENSMUSG00000025927.14	4057.02158066561	3068.99198773463	3936.72647831372	2176.69923012231	1515.19575753576	1737.39310977497	1766.62252691772	2043.11418562972
ENSMUSG00000100538.2	1.06038201271971	0.843593179696161	1.01514349621292	2.04865809893864	1.18282260541433	0.81148673973609	1.09050773266526	1.1681613411262
ENSMUSG00000100204.2	3.18114603815913	6.74874543756928	6.09086097727755	5.1216452473466	5.91411302707167	3.24594695894436	5.45253866332629	10.5134520701358
ENSMUSG00000043760.17	4.24152805087884	0.843593179696161	2.03028699242585	2.04865809893864	9.46258084331467	10.5493276165692	7.6335541286568	7.00896804675719
ENSMUSG00000090142.3	2.12076402543942	0.843593179696161	1.01514349621292	1.02432904946932	1.18282260541433	0.81148673973609	1.09050773266526	1.1681613411262
ENSMUSG00000099906.3	117.702403411888	105.44914746202	125.877793530403	96.2869306501161	339.470087753914	195.568304276398	234.45916252303	147.188328981901
ENSMUSG00000025929.5	6.36229207631825	2.53077953908848	9.13629146591632	3.07298714840796	8.27975823790034	4.86892043841654	5.45253866332629	9.34529072900959
ENSMUSG00000041872.10	4.24152805087884	0.843593179696161	4.0605739848517	2.04865809893864	2.36564521082867	2.43446021920827	3.27152319799577	2.3363226822524
ENSMUSG00000041859.11	385.979052629974	373.711778605399	378.648524087421	501.921234239967	443.558477030375	654.058312227289	399.125830155484	823.55374549397
ENSMUSG00000102121.2	1.06038201271971	1.68718635939232	1.01514349621292	1.02432904946932	1.18282260541433	0.81148673973609	1.09050773266526	1.1681613411262
ENSMUSG00000097934.2	2.12076402543942	2.53077953908848	3.04543048863877	5.1216452473466	3.548467816243	3.24594695894436	5.45253866332629	4.6726453645048
ENSMUSG00000025931.16	137.849661653562	125.695383774728	182.725829318326	127.016802134196	143.121535255134	141.19869271408	113.412804197187	129.665908865008
ENSMUSG00000100929.2	2.12076402543942	1.68718635939232	1.01514349621292	1.02432904946932	1.18282260541433	0.81148673973609	1.09050773266526	1.1681613411262
ENSMUSG00000041809.6	37.1133704451898	34.5873203675426	51.7723183068591	78.8733368091377	41.3987911895017	46.2547441649571	61.0684330292544	183.401330556813
ENSMUSG00000041779.6	383.858288604535	398.175980816588	439.557133860196	409.731619787728	668.294772059099	615.106948719956	399.125830155484	502.309376684266
ENSMUSG00000100819.2	8.48305610175767	6.74874543756928	7.10600447349047	13.3162776431012	7.09693563248601	8.1148673973609	8.72406186132206	7.00896804675719
ENSMUSG00000025933.16	112.400493348289	108.823520180805	101.514349621292	101.408575897463	123.013550963091	95.7554352888586	112.322296464522	108.639004724737
ENSMUSG00000102633.2	2.12076402543942	0.843593179696161	1.01514349621292	1.02432904946932	1.18282260541433	1.62297347947218	1.09050773266526	1.1681613411262
ENSMUSG00000025934.16	777.260015323547	843.593179696161	648.676694080058	735.468257518972	464.849283927833	531.523814527139	630.313469480519	647.161382983914
ENSMUSG00000099343.2	1.06038201271971	0.843593179696161	2.03028699242585	1.02432904946932	1.18282260541433	0.81148673973609	1.09050773266526	1.1681613411262
ENSMUSG00000096375.3	1.06038201271971	0.843593179696161	1.01514349621292	1.02432904946932	2.36564521082867	0.81148673973609	2.18101546533052	1.1681613411262
ENSMUSG00000025936.16	1.06038201271971	1.68718635939232	3.04543048863877	4.09731619787728	1.18282260541433	4.05743369868045	3.27152319799577	4.6726453645048
ENSMUSG00000067750.4	1.06038201271971	0.843593179696161	1.01514349621292	2.04865809893864	1.18282260541433	1.62297347947218	1.09050773266526	3.5044840233786
ENSMUSG00000086194.2	1.06038201271971	1.68718635939232	1.01514349621292	1.02432904946932	2.36564521082867	0.81148673973609	1.09050773266526	1.1681613411262
ENSMUSG00000028033.17	451.722737418596	372.868185425703	508.586891602675	467.09404655801	583.131544469267	618.352895678901	575.788082847256	440.396825604577
ENSMUSG00000104138.2	1.06038201271971	1.68718635939232	1.01514349621292	1.02432904946932	1.18282260541433	1.62297347947218	1.09050773266526	2.3363226822524
ENSMUSG00000082935.4	308.571165701435	268.262631143379	253.785874053231	263.252565713615	176.240568206736	228.027773865841	247.545255315013	186.905814580192
ENSMUSG00000103748.2	1.06038201271971	0.843593179696161	1.01514349621292	2.04865809893864	1.18282260541433	0.81148673973609	1.09050773266526	1.1681613411262
ENSMUSG00000041670.20	4.24152805087884	10.9667113360501	6.09086097727755	3.07298714840796	4.73129042165734	4.05743369868045	4.36203093066103	4.6726453645048
ENSMUSG00000101468.2	1.06038201271971	0.843593179696161	1.01514349621292	1.02432904946932	1.18282260541433	0.81148673973609	2.18101546533052	1.1681613411262
ENSMUSG00000073730.3	1.06038201271971	0.843593179696161	1.01514349621292	1.02432904946932	1.18282260541433	2.43446021920827	1.09050773266526	1.1681613411262
ENSMUSG00000097970.2	23.3284042798336	5.90515225787312	13.196865450768	19.4622519399171	15.3766938703863	17.0412215344579	22.9006623859704	8.17712938788339
ENSMUSG00000100775.2	7.42267408903796	1.68718635939232	13.196865450768	1.02432904946932	1.18282260541433	9.73784087683308	3.27152319799577	1.1681613411262
ENSMUSG00000026158.12	664.859521975258	631.851291592424	678.115855470233	519.334828080945	496.78549427402	542.073142143708	501.633557026019	558.381121058323
ENSMUSG00000026156.9	2.12076402543942	5.90515225787312	11.1665784583422	15.3649357420398	5.91411302707167	3.24594695894436	7.6335541286568	5.840806705631
ENSMUSG00000026155.14	2243.7683389149	2409.30212121223	2439.38982139966	2195.13715301275	1936.28060506327	2225.09664035636	1928.01767135218	2017.41463612495
ENSMUSG00000026154.5	452.783119431316	455.540317035927	344.133645216181	573.624267702819	499.151139484849	456.055547731683	552.887420461286	413.529114758674
ENSMUSG00000026153.16	1616.02218738484	1292.38475129452	1686.15334720967	978.234242243201	1001.85074678594	1355.99434209901	1071.96910120995	1089.89453127074
ENSMUSG00000102398.2	2.12076402543942	0.843593179696161	1.01514349621292	2.04865809893864	1.18282260541433	0.81148673973609	1.09050773266526	1.1681613411262
ENSMUSG00000026147.17	4.24152805087884	4.2179658984808	38.5754528560911	12.2919485936318	4.73129042165734	3.24594695894436	6.54304639599155	7.00896804675719
ENSMUSG00000026141.14	9.54343811447738	1.68718635939232	2.03028699242585	6.14597429681592	8.27975823790034	2.43446021920827	5.45253866332629	7.00896804675719
ENSMUSG00000099997.2	18.0264942162351	26.9949817502771	25.3785874053231	29.7055424346103	21.290806897458	13.7952745755135	13.0860927919831	24.5313881636502
ENSMUSG00000100131.2	397.643254769891	319.721815104845	730.903317273305	468.118375607479	442.375654424961	437.391352717753	514.719649818002	290.872173940424
ENSMUSG00000067736.3	82.7097969921373	80.9849452508314	125.877793530403	116.773511639503	130.110486595577	98.1898955080669	146.128036177145	99.2937139957269
ENSMUSG00000101939.2	74.2267408903796	115.572265618374	118.771789056912	94.2382725511775	101.722744065633	100.624355727275	109.050773266526	78.2668098554553
ENSMUSG00000101111.2	855.728284264805	1084.86082908926	1406.98888575111	1397.18482347615	1210.02752533886	1111.73683343844	1442.74173031614	1226.56940818251
ENSMUSG00000100862.2	1095.37461913946	1301.66427627118	1994.7569700584	1688.09427352544	1272.71712342582	1447.69234368919	1607.40839794859	1080.54924054173
ENSMUSG00000102070.2	734.844734814758	1194.52794244976	1292.27767067905	1110.37268962474	1071.63728050539	956.74286614885	1231.18323017908	740.61429027401
ENSMUSG00000101249.2	1218.37893261495	1020.74774743235	1633.36588540659	1470.93651503794	1172.17720196561	1085.76925776689	1275.89404721835	870.280199139018
ENSMUSG00000073725.9	1727.36229872041	1717.55571386138	1867.86403303178	1712.6781707127	1463.15156289753	1592.94847010195	1441.65122258347	1532.62767955757
ENSMUSG00000033569.18	6.36229207631825	1.68718635939232	7.10600447349047	3.07298714840796	3.548467816243	7.30338065762481	3.27152319799577	2.3363226822524
ENSMUSG00000080849.2	2.12076402543942	0.843593179696161	1.01514349621292	3.07298714840796	1.18282260541433	3.24594695894436	1.09050773266526	1.1681613411262
ENSMUSG00000102386.2	1.06038201271971	1.68718635939232	1.01514349621292	1.02432904946932	1.18282260541433	0.81148673973609	2.18101546533052	1.1681613411262
ENSMUSG00000073722.4	1.06038201271971	0.843593179696161	1.01514349621292	1.02432904946932	1.18282260541433	0.81148673973609	1.09050773266526	3.5044840233786
ENSMUSG00000101372.2	1.06038201271971	0.843593179696161	1.01514349621292	2.04865809893864	1.18282260541433	0.81148673973609	1.09050773266526	2.3363226822524
ENSMUSG00000086240.5	51.9587186232657	41.3360658051119	33.4997353750265	39.9488329293035	33.1190329516014	45.443257425221	38.167770643284	33.8766788926598
ENSMUSG00000081557.3	1.06038201271971	2.53077953908848	1.01514349621292	2.04865809893864	1.18282260541433	1.62297347947218	3.27152319799577	1.1681613411262
ENSMUSG00000099492.2	5.30191006359855	5.06155907817696	7.10600447349047	8.19463239575456	11.8282260541433	4.05743369868045	11.9955850593178	7.00896804675719
ENSMUSG00000053185.3	1.06038201271971	1.68718635939232	1.01514349621292	1.02432904946932	1.18282260541433	4.05743369868045	1.09050773266526	4.6726453645048
ENSMUSG00000100261.2	9.54343811447738	9.27952497665777	13.196865450768	10.2432904946932	5.91411302707167	13.7952745755135	16.3576159899789	8.17712938788339
ENSMUSG00000048874.16	2375.25570849215	2260.82972158571	2836.31092841891	2278.10780601977	2153.9199644595	2379.27912090622	2219.1832359738	2114.37202743842
ENSMUSG00000103783.2	1.06038201271971	1.68718635939232	3.04543048863877	1.02432904946932	1.18282260541433	0.81148673973609	1.09050773266526	1.1681613411262
ENSMUSG00000104315.2	1.06038201271971	0.843593179696161	1.01514349621292	1.02432904946932	2.36564521082867	1.62297347947218	1.09050773266526	2.3363226822524
ENSMUSG00000026064.17	10.6038201271971	6.74874543756928	12.1817219545551	4.09731619787728	9.46258084331467	10.5493276165692	9.81456959398732	16.3542587757668
ENSMUSG00000117310.3	1.06038201271971	0.843593179696161	1.01514349621292	1.02432904946932	1.18282260541433	0.81148673973609	1.09050773266526	2.3363226822524
ENSMUSG00000086727.9	1.06038201271971	2.53077953908848	1.01514349621292	5.1216452473466	3.548467816243	1.62297347947218	2.18101546533052	1.1681613411262
ENSMUSG00000100237.2	1.06038201271971	0.843593179696161	2.03028699242585	1.02432904946932	2.36564521082867	0.81148673973609	2.18101546533052	1.1681613411262
ENSMUSG00000099796.2	1.06038201271971	0.843593179696161	1.01514349621292	2.04865809893864	1.18282260541433	0.81148673973609	1.09050773266526	2.3363226822524
ENSMUSG00000050217.14	1.06038201271971	1.68718635939232	1.01514349621292	1.02432904946932	1.18282260541433	0.81148673973609	1.09050773266526	1.1681613411262
ENSMUSG00000070960.5	57.2606286868643	53.1463703208581	51.7723183068591	54.289439621874	47.3129042165734	47.8777176444293	65.4304639599155	52.567260350679
ENSMUSG00000026058.12	2.12076402543942	1.68718635939232	1.01514349621292	1.02432904946932	1.18282260541433	0.81148673973609	2.18101546533052	3.5044840233786
ENSMUSG00000104498.2	2.12076402543942	0.843593179696161	1.01514349621292	1.02432904946932	1.18282260541433	0.81148673973609	1.09050773266526	1.1681613411262
ENSMUSG00000100481.2	6.36229207631825	4.2179658984808	5.07571748106462	3.07298714840796	3.548467816243	3.24594695894436	3.27152319799577	2.3363226822524
ENSMUSG00000101612.3	1.06038201271971	1.68718635939232	2.03028699242585	1.02432904946932	2.36564521082867	0.81148673973609	2.18101546533052	1.1681613411262
ENSMUSG00000026134.12	185.566852225949	289.352460635783	225.361856159269	231.498365180066	249.575569742425	266.979137373174	225.735100661708	223.118816155104
ENSMUSG00000102714.2	1.06038201271971	0.843593179696161	1.01514349621292	1.02432904946932	1.18282260541433	1.62297347947218	3.27152319799577	1.1681613411262
ENSMUSG00000103746.2	11.6642021399168	13.4974908751386	5.07571748106462	10.2432904946932	7.09693563248601	2.43446021920827	11.9955850593178	10.5134520701358
ENSMUSG00000102198.2	1.06038201271971	0.843593179696161	1.01514349621292	1.02432904946932	1.18282260541433	2.43446021920827	1.09050773266526	1.1681613411262
ENSMUSG00000004768.15	567.304376805044	517.966212333443	620.252676186097	520.359157130415	665.92912684827	782.273217105591	536.529804471307	684.542545899953
ENSMUSG00000042215.9	1460.14603151504	1456.04182815557	1393.79202030034	1355.18733244791	1233.68397744715	1397.38016582555	1263.89846215903	1165.82501844395
ENSMUSG00000103072.2	2.12076402543942	0.843593179696161	1.01514349621292	1.02432904946932	4.73129042165734	2.43446021920827	1.09050773266526	1.1681613411262
ENSMUSG00000042197.14	1016.9063501982	1003.03229065873	1330.85312353514	960.820648402223	1091.74526479743	1221.28754330282	1140.67108836786	1169.32950246733
ENSMUSG00000081402.5	2.12076402543942	2.53077953908848	2.03028699242585	3.07298714840796	1.18282260541433	2.43446021920827	2.18101546533052	1.1681613411262
ENSMUSG00000042182.17	47.7171905723869	16.8718635939232	33.4997353750265	38.9245038798342	65.0552432977884	55.9925850417902	56.7064020985934	49.0627763273004
ENSMUSG00000026131.21	29478.6199536079	23784.2661083536	29226.9963994663	22468.6577001095	19500.0134728607	21699.1554205431	20788.3489077978	23453.1752457907
ENSMUSG00000103596.2	1.06038201271971	1.68718635939232	1.01514349621292	1.02432904946932	2.36564521082867	1.62297347947218	1.09050773266526	1.1681613411262
ENSMUSG00000103364.2	16.9661122035153	11.8103045157462	5.07571748106462	16.3892647915091	23.6564521082867	19.4756817536662	17.4481237226441	7.00896804675719
ENSMUSG00000096992.4	18.0264942162351	11.8103045157462	33.4997353750265	46.0948072261194	18.9251616866293	8.1148673973609	14.1766005246484	8.17712938788339
ENSMUSG00000103001.2	1.06038201271971	0.843593179696161	6.09086097727755	10.2432904946932	4.73129042165734	5.68040717815263	3.27152319799577	1.1681613411262
ENSMUSG00000102839.2	1.06038201271971	4.2179658984808	1.01514349621292	1.02432904946932	2.36564521082867	0.81148673973609	1.09050773266526	1.1681613411262
ENSMUSG00000101462.3	21.2076402543942	31.2129476487579	31.4694483826006	20.4865809893864	41.3987911895017	28.4020358907632	41.4392938412798	31.5403562104074
ENSMUSG00000102336.2	32.871842394311	32.9001340081503	26.393730901536	27.6568843356717	29.5705651353584	15.4182480549857	17.4481237226441	22.1950654813978
ENSMUSG00000042111.10	1131.42760757193	1126.19689489437	999.91634376973	946.480041709652	902.493647931137	892.635413709699	977.094928468071	897.147909984921
ENSMUSG00000101711.2	1.06038201271971	0.843593179696161	1.01514349621292	4.09731619787728	1.18282260541433	1.62297347947218	1.09050773266526	1.1681613411262
ENSMUSG00000026127.14	1840.82317408141	1739.48913653348	1664.8353337892	1605.12362051843	1344.8693023561	1526.40655744359	1392.57837461353	1600.38103734289
ENSMUSG00000026126.16	342.503390108466	420.109403488688	286.270465932045	434.315516974992	383.234524154244	275.905491510271	377.315675502179	264.004463094521
ENSMUSG00000100280.3	8.48305610175767	8.43593179696161	4.0605739848517	11.2676195441625	10.645403448729	13.7952745755135	7.6335541286568	24.5313881636502
ENSMUSG00000101223.7	2.12076402543942	0.843593179696161	1.01514349621292	2.04865809893864	1.18282260541433	1.62297347947218	2.18101546533052	2.3363226822524
ENSMUSG00000026125.10	1.06038201271971	0.843593179696161	1.01514349621292	1.02432904946932	1.18282260541433	1.62297347947218	4.36203093066103	4.6726453645048
ENSMUSG00000026124.5	1.06038201271971	0.843593179696161	3.04543048863877	4.09731619787728	3.548467816243	0.81148673973609	2.18101546533052	1.1681613411262
ENSMUSG00000037529.14	1.06038201271971	1.68718635939232	1.01514349621292	1.02432904946932	1.18282260541433	0.81148673973609	1.09050773266526	1.1681613411262
ENSMUSG00000037509.22	2750.63094099493	2659.0057024023	2562.22218444142	2002.56329171252	1592.07922688769	1792.57420807702	1810.24283622433	2246.37425898568
ENSMUSG00000102537.2	1.06038201271971	0.843593179696161	1.01514349621292	1.02432904946932	1.18282260541433	0.81148673973609	1.09050773266526	2.3363226822524
ENSMUSG00000104002.3	21.2076402543942	16.0282704142271	33.4997353750265	27.6568843356717	31.936210346187	32.4594695894436	26.1721855839662	25.6995495047764
ENSMUSG00000037503.13	4924.41406707033	4845.59922417475	4972.1728444509	4726.25423425145	4516.01670747193	4596.26089386521	4207.17883262256	4907.44579407116
ENSMUSG00000104358.2	7.42267408903796	2.53077953908848	2.03028699242585	4.09731619787728	3.548467816243	4.05743369868045	3.27152319799577	5.840806705631
ENSMUSG00000026123.12	2660.49846991375	2742.52142719222	2545.97988850201	2807.68592459541	2541.8857790354	2607.30689477206	2907.29361528558	2191.47067595275
ENSMUSG00000103548.2	1.06038201271971	1.68718635939232	2.03028699242585	2.04865809893864	1.18282260541433	1.62297347947218	1.09050773266526	1.1681613411262
ENSMUSG00000104417.2	2.12076402543942	0.843593179696161	4.0605739848517	1.02432904946932	1.18282260541433	1.62297347947218	1.09050773266526	1.1681613411262
ENSMUSG00000101714.2	1.06038201271971	0.843593179696161	1.01514349621292	1.02432904946932	1.18282260541433	1.62297347947218	1.09050773266526	1.1681613411262
ENSMUSG00000102531.2	1.06038201271971	5.90515225787312	7.10600447349047	1.02432904946932	4.73129042165734	6.49189391788872	8.72406186132206	7.00896804675719
ENSMUSG00000102279.2	1.06038201271971	3.37437271878464	2.03028699242585	2.04865809893864	1.18282260541433	0.81148673973609	1.09050773266526	1.1681613411262
ENSMUSG00000103708.2	1.06038201271971	0.843593179696161	2.03028699242585	1.02432904946932	1.18282260541433	0.81148673973609	1.09050773266526	1.1681613411262
ENSMUSG00000045216.8	2693.37031230806	3075.7407331722	3119.53596386232	2647.89059287819	2708.66376639883	2708.74273723907	2705.5496847425	2526.73298085597
ENSMUSG00000104523.2	3.18114603815913	7.59233861726545	2.03028699242585	16.3892647915091	1.18282260541433	1.62297347947218	2.18101546533052	1.1681613411262
ENSMUSG00000102202.2	65.743684788622	38.8052862660234	70.0449012386918	48.1434653250581	24.839274713701	46.2547441649571	52.3443711679324	44.3901309627956
ENSMUSG00000037470.15	3766.47690918041	3558.27603195841	3574.32025016571	3509.35132348189	3372.22724803627	3721.47818842971	3742.62253850716	2956.61635439041
ENSMUSG00000098752.3	1.06038201271971	1.68718635939232	1.01514349621292	1.02432904946932	1.18282260541433	0.81148673973609	1.09050773266526	1.1681613411262
ENSMUSG00000047180.9	205.714110467624	215.116260822521	221.301282174417	483.483311349519	404.525331051702	429.276485320392	352.233997650878	756.968549049777
ENSMUSG00000037447.17	500.500310003703	504.468721458304	524.829187542082	569.526951504942	652.918078188712	582.647479130513	536.529804471307	675.197255170943
ENSMUSG00000010453.13	2667.92114400279	2485.22550738489	2695.20598244531	2490.14391925992	2612.85513536026	2695.75894940329	2694.64460741585	2541.91907829061
ENSMUSG00000098680.3	1.06038201271971	0.843593179696161	1.01514349621292	1.02432904946932	1.18282260541433	0.81148673973609	2.18101546533052	1.1681613411262
ENSMUSG00000037432.16	5.30191006359855	0.843593179696161	4.0605739848517	1.02432904946932	1.18282260541433	2.43446021920827	1.09050773266526	3.5044840233786
ENSMUSG00000001143.14	955.404193460458	971.819343009977	836.47824087945	937.261080264428	954.537842569368	862.610404339464	940.017665557452	718.419224792612
ENSMUSG00000037408.11	502.621074029142	509.530280536481	504.526317617823	525.480802377761	519.259123776893	507.179212335056	512.538634352671	478.946149861742
ENSMUSG00000104316.2	1.06038201271971	1.68718635939232	2.03028699242585	5.1216452473466	2.36564521082867	1.62297347947218	4.36203093066103	2.3363226822524
ENSMUSG00000001138.14	954.343811447738	1077.268490472	990.780052303814	913.701512126634	900.128002720308	936.455697655448	1073.05960894261	926.351943513076
ENSMUSG00000067653.13	237.525570849215	280.916528838821	251.755587060805	450.704781766501	764.10340309766	559.925850417902	603.050776163887	355.121047702364
ENSMUSG00000109510.2	1.06038201271971	0.843593179696161	1.01514349621292	2.04865809893864	1.18282260541433	0.81148673973609	1.09050773266526	1.1681613411262
ENSMUSG00000079610.10	288.423907459761	254.76514026824	301.497618375238	233.547023279005	241.295811504524	285.643332387104	303.161149680942	271.013431141278
ENSMUSG00000026121.14	1947.92175736611	1979.06959956719	1626.2598809331	1773.11358463139	1584.98229125521	1937.83033448978	1985.81458118343	1720.70165547889
ENSMUSG00000087589.4	79.5286509539782	88.5772838680969	80.196336200821	94.2382725511775	92.2601632223181	82.7716474530812	73.0640180885723	35.044840233786
ENSMUSG00000046337.18	106.038201271971	178.841754095586	120.802076049338	117.797840688972	157.315406520106	114.419630302789	134.132451117827	127.329586182756
ENSMUSG00000089906.2	1.06038201271971	1.68718635939232	1.01514349621292	1.02432904946932	1.18282260541433	0.81148673973609	1.09050773266526	3.5044840233786
ENSMUSG00000061518.12	4134.42946759415	6429.02362246444	5323.41249414057	6802.56921752576	8407.50307928509	5951.44374922449	7476.52101515301	4641.10500829439
ENSMUSG00000037351.10	4067.6254007928	4595.05204980499	4027.07424947667	4723.18124710304	5403.13366153268	4829.15758816947	4709.90289738125	4284.8157992509
ENSMUSG00000102416.5	4.24152805087884	2.53077953908848	1.01514349621292	2.04865809893864	3.548467816243	5.68040717815263	3.27152319799577	3.5044840233786
ENSMUSG00000104237.2	3.18114603815913	1.68718635939232	1.01514349621292	1.02432904946932	2.36564521082867	2.43446021920827	2.18101546533052	7.00896804675719
ENSMUSG00000026117.11	29.6906963561519	41.3360658051119	44.6663138333687	61.4597429681592	85.1632275898321	80.3371872338729	62.1589407619197	119.152456794872
ENSMUSG00000026116.12	4046.41776053841	4115.89112373757	4506.22197968917	3866.84216174668	3271.68732657605	3854.56201374643	3715.35984519053	4028.98846554426
ENSMUSG00000102930.2	1.06038201271971	3.37437271878464	1.01514349621292	1.02432904946932	1.18282260541433	0.81148673973609	2.18101546533052	1.1681613411262
ENSMUSG00000103159.2	1.06038201271971	0.843593179696161	1.01514349621292	1.02432904946932	3.548467816243	1.62297347947218	2.18101546533052	5.840806705631
ENSMUSG00000080054.4	1.06038201271971	3.37437271878464	7.10600447349047	5.1216452473466	2.36564521082867	3.24594695894436	4.36203093066103	5.840806705631
ENSMUSG00000119706.1	2.12076402543942	0.843593179696161	1.01514349621292	1.02432904946932	1.18282260541433	0.81148673973609	1.09050773266526	2.3363226822524
ENSMUSG00000050122.20	34.9926064197504	49.7719976020735	44.6663138333687	89.1166273038309	67.4208885086171	54.369611562318	50.1633557026019	115.647972771494
ENSMUSG00000026114.15	23.3284042798336	23.6206090314925	27.408874397749	32.7785295830183	39.033145978673	15.4182480549857	28.3532010492967	15.1860974346406
ENSMUSG00000026113.18	911.92853093895	885.772838680969	1009.05263523565	941.358396462306	1234.86680005256	1005.43207053302	983.637974864062	957.892299723483
ENSMUSG00000026112.8	3413.36969894474	3028.49951510922	3394.63985133602	3892.45038798342	3550.83346145383	3595.69774377062	3280.2472598571	3087.45042459654
ENSMUSG00000026111.16	1336.08133602683	1450.1366758977	1369.42857639123	1344.94404195322	1381.53680312394	1333.2727133864	1336.96248024761	1124.93937150453
ENSMUSG00000026110.16	2002.00124001481	1871.93326574578	2019.12041396751	1604.09929146896	1638.20930849885	1468.79099892232	2076.32672299465	1191.52456794872
ENSMUSG00000103948.2	1.06038201271971	1.68718635939232	2.03028699242585	1.02432904946932	1.18282260541433	0.81148673973609	1.09050773266526	2.3363226822524
ENSMUSG00000087233.2	1.06038201271971	0.843593179696161	2.03028699242585	2.04865809893864	1.18282260541433	0.81148673973609	1.09050773266526	1.1681613411262
ENSMUSG00000026090.17	1421.97227905713	1532.80880750792	1209.03590398959	1268.11936324302	798.405258654676	928.340830258087	1288.98014001033	763.977517096534
ENSMUSG00000089767.2	1.06038201271971	1.68718635939232	1.01514349621292	1.02432904946932	1.18282260541433	0.81148673973609	1.09050773266526	1.1681613411262
ENSMUSG00000102650.2	2.12076402543942	0.843593179696161	1.01514349621292	1.02432904946932	2.36564521082867	1.62297347947218	1.09050773266526	2.3363226822524
ENSMUSG00000060771.16	281.001233370723	253.077953908848	311.649053337368	298.079753395572	217.639359396237	259.675756715549	244.273732117018	289.704012599297
ENSMUSG00000097268.2	1.06038201271971	4.2179658984808	3.04543048863877	2.04865809893864	1.18282260541433	1.62297347947218	3.27152319799577	2.3363226822524
ENSMUSG00000037216.6	144.21195372988	146.785213267132	137.044371988745	155.698015519337	101.722744065633	103.87030268622	150.490067107806	133.170392888387
ENSMUSG00000026088.16	531.251388372574	605.699903021843	551.222918443618	468.118375607479	455.386703084519	535.58124822582	552.887420461286	531.513410212421
ENSMUSG00000026087.12	2279.82132734737	2368.80964858682	1981.56010460763	2166.45593962761	2108.97270545376	2075.78308024492	2225.72628236979	1848.03124166165
ENSMUSG00000061584.7	1.06038201271971	1.68718635939232	1.01514349621292	1.02432904946932	1.18282260541433	0.81148673973609	1.09050773266526	1.1681613411262
ENSMUSG00000087374.2	2.12076402543942	6.74874543756928	3.04543048863877	17.4135938409785	8.27975823790034	1.62297347947218	3.27152319799577	1.1681613411262
ENSMUSG00000026085.12	4662.49970992856	6092.42994376567	4163.1034779692	3456.08621290949	1424.11841691886	1678.96606451397	2170.11038800386	1950.82943968075
ENSMUSG00000058407.13	3053.90019663276	3002.34812653864	2976.40073089629	2836.36713798055	2285.21327366049	2620.29068260784	2419.83665878421	2634.20382423958
ENSMUSG00000026083.13	5670.923004025	5975.17049178791	5541.66834582635	6016.90883658279	4450.96146417414	4936.27383781464	5343.48789005976	4829.17898421571
ENSMUSG00000026082.12	725.301296700281	694.27718688994	886.220272193883	703.714056985423	730.984370146058	951.873945710434	762.264905133015	891.30710327929
ENSMUSG00000103804.2	6.36229207631825	1.68718635939232	3.04543048863877	4.09731619787728	5.91411302707167	4.05743369868045	6.54304639599155	3.5044840233786
ENSMUSG00000102716.2	1.06038201271971	0.843593179696161	1.01514349621292	1.02432904946932	1.18282260541433	0.81148673973609	1.09050773266526	2.3363226822524
ENSMUSG00000037138.19	1873.69501647573	1254.42305820819	1526.77581830424	1264.02204704514	943.892439120639	1212.36118916572	947.651219686109	1522.11422748744
ENSMUSG00000085391.2	23.3284042798336	18.5590499533155	19.2877264280456	16.3892647915091	17.742339081215	13.7952745755135	15.2671082573136	19.8587427991454
ENSMUSG00000087131.8	1.06038201271971	0.843593179696161	2.03028699242585	2.04865809893864	1.18282260541433	2.43446021920827	1.09050773266526	3.5044840233786
ENSMUSG00000048814.12	85.8909430302964	75.9233861726545	95.4234886440149	74.7760206112604	114.73379272519	120.100037480941	81.7880799498943	84.1076165610863
ENSMUSG00000026080.14	64.6833027759022	53.1463703208581	52.7874618030721	76.824678710199	59.1411302707167	55.1810983020541	31.6247242472925	95.7892299723483
ENSMUSG00000067604.9	1.06038201271971	1.68718635939232	1.01514349621292	1.02432904946932	1.18282260541433	0.81148673973609	1.09050773266526	1.1681613411262
ENSMUSG00000026078.11	2073.04683486703	1988.34912454385	1812.03114074007	1918.56830965604	1601.54180773101	1877.78031574931	1671.74835417584	1606.22184404852
ENSMUSG00000103046.2	61.5021567377431	51.4591839614658	61.9237532689884	40.9731619787728	47.3129042165734	61.6729922199429	46.8918325046061	49.0627763273004
ENSMUSG00000104188.2	1.06038201271971	0.843593179696161	1.01514349621292	1.02432904946932	2.36564521082867	0.81148673973609	1.09050773266526	1.1681613411262
ENSMUSG00000026077.16	593.813927123037	777.79291167986	743.085039227861	509.091537586252	735.715660567716	993.259769436974	732.821196351053	306.058271375064
ENSMUSG00000092553.2	1.06038201271971	0.843593179696161	1.01514349621292	1.02432904946932	1.18282260541433	1.62297347947218	1.09050773266526	3.5044840233786
ENSMUSG00000092563.2	4.24152805087884	6.74874543756928	4.0605739848517	9.21896144522388	7.09693563248601	10.5493276165692	10.9050773266526	5.840806705631
ENSMUSG00000073702.12	24434.3827191003	32377.1062367386	23990.886246	28298.1143206394	25064.0110087297	25137.4247368049	24427.3732117018	22693.8703740587
ENSMUSG00000003134.11	1271.39803325093	1424.82888050682	1367.39828939881	1238.41382080841	1401.64478741599	1471.22545914153	1414.38852926684	1150.63892100931
ENSMUSG00000003135.16	1198.23167437327	1396.14671239715	1378.56486785715	1247.63278225363	1191.10236365223	1243.19768527569	1173.38632034782	1077.04475651836
ENSMUSG00000085894.2	75.2871229030993	62.4258952975159	75.1206187197564	65.5570591660365	78.0662919573461	90.8865148504421	68.7019871579112	81.7712938788339
ENSMUSG00000077704.3	18.0264942162351	8.43593179696161	14.2120089469809	8.19463239575456	15.3766938703863	18.6641950139301	14.1766005246484	11.681613411262
ENSMUSG00000048234.14	1359.40974030667	1235.86400825488	1176.55131211078	1091.9347667343	856.363566319978	990.825309217766	864.772632003549	898.316071326047
ENSMUSG00000064936.3	5.30191006359855	0.843593179696161	2.03028699242585	1.02432904946932	3.548467816243	0.81148673973609	1.09050773266526	1.1681613411262
ENSMUSG00000102471.2	1.06038201271971	0.843593179696161	2.03028699242585	3.07298714840796	1.18282260541433	0.81148673973609	1.09050773266526	1.1681613411262
ENSMUSG00000050967.6	13.7849661653562	26.151388570581	17.2574394356197	21.5109100388557	10.645403448729	21.9101419728744	10.9050773266526	8.17712938788339
ENSMUSG00000097083.2	6.36229207631825	4.2179658984808	4.0605739848517	4.09731619787728	1.18282260541433	1.62297347947218	1.09050773266526	2.3363226822524
ENSMUSG00000057173.9	5.30191006359855	12.6538976954424	8.12114796970339	4.09731619787728	7.09693563248601	5.68040717815263	5.45253866332629	8.17712938788339
ENSMUSG00000091937.4	3.18114603815913	1.68718635939232	1.01514349621292	5.1216452473466	7.09693563248601	3.24594695894436	5.45253866332629	1.1681613411262
ENSMUSG00000101634.7	1.06038201271971	0.843593179696161	1.01514349621292	1.02432904946932	1.18282260541433	0.81148673973609	2.18101546533052	1.1681613411262
ENSMUSG00000026074.16	5248.89096296256	5753.30548552782	5677.69757431889	4903.46315980964	5534.42697073367	6083.71608780147	4953.0861217656	4974.03099051536
ENSMUSG00000102985.2	12.7245841526365	10.9667113360501	10.1514349621292	7.17030334628524	4.73129042165734	15.4182480549857	6.54304639599155	5.840806705631
ENSMUSG00000026073.14	265.095503179927	319.721815104845	329.9216362692	226.37671993272	283.87742529944	266.979137373174	291.165564621624	262.836301753395
ENSMUSG00000097899.3	14.8453481780759	5.90515225787312	17.2574394356197	12.2919485936318	9.46258084331467	5.68040717815263	8.72406186132206	15.1860974346406
ENSMUSG00000102975.2	4.24152805087884	5.06155907817696	8.12114796970339	9.21896144522388	15.3766938703863	0.81148673973609	6.54304639599155	2.3363226822524
ENSMUSG00000026072.13	1289.42452746717	1319.3797330448	1555.1998361982	930.090776918143	1457.23744987046	1809.61542961148	1188.65342860513	1429.82948153847
ENSMUSG00000103560.2	1.06038201271971	1.68718635939232	2.03028699242585	5.1216452473466	7.09693563248601	6.49189391788872	3.27152319799577	1.1681613411262
ENSMUSG00000070942.9	2410.2483149119	2243.95785799179	2634.29737267254	1811.01375946176	1654.76882497465	1968.66683059975	2070.87418433132	1818.82720813349
ENSMUSG00000103230.2	27.5699323307124	20.2462363127079	34.5148788712394	26.6325552862023	18.9251616866293	28.4020358907632	22.9006623859704	38.5493242571646
ENSMUSG00000026069.16	128.306223539085	79.2977588914391	116.741502064486	122.919485936318	274.414844456126	264.544677153965	147.21854390981	356.289209043491
ENSMUSG00000026070.16	185.566852225949	238.736869854013	261.907022022934	242.765984724229	165.595164758007	191.510870577717	212.649007869725	230.127784201861
ENSMUSG00000026068.12	64.6833027759022	48.0848112426812	66.999470750053	66.5813882155058	91.0773406169037	85.2061076722895	52.3443711679324	100.461875336853
ENSMUSG00000104441.2	1.06038201271971	1.68718635939232	1.01514349621292	1.02432904946932	1.18282260541433	0.81148673973609	1.09050773266526	1.1681613411262
ENSMUSG00000026065.9	19.0868762289548	16.0282704142271	24.3634439091102	32.7785295830183	14.193871264972	25.9675756715549	20.7196469206399	28.0358721870288
ENSMUSG00000102676.2	22.2680222671139	10.9667113360501	17.2574394356197	23.5595681377944	14.193871264972	10.5493276165692	18.5386314553094	9.34529072900959
ENSMUSG00000026062.13	367.952558413739	284.290901557606	345.148788712394	534.699763822985	541.732753279765	440.637299676697	444.927154927425	286.199528575919
ENSMUSG00000103679.2	2.12076402543942	0.843593179696161	2.03028699242585	1.02432904946932	1.18282260541433	0.81148673973609	1.09050773266526	1.1681613411262
ENSMUSG00000103270.2	1.06038201271971	2.53077953908848	2.03028699242585	1.02432904946932	1.18282260541433	0.81148673973609	1.09050773266526	1.1681613411262
ENSMUSG00000041945.13	240.706716887374	265.731851604291	215.21042119714	173.111609360315	169.14363257425	180.961542961148	143.947020711814	164.710749098794
ENSMUSG00000079588.4	3011.48491612397	2496.19221872094	3349.97353750265	4073.75662973949	4514.83388486651	4124.78709807855	4161.37750785062	2439.1208802715
ENSMUSG00000101877.2	1.06038201271971	0.843593179696161	1.01514349621292	1.02432904946932	1.18282260541433	0.81148673973609	1.09050773266526	2.3363226822524
ENSMUSG00000101299.3	1.06038201271971	0.843593179696161	1.01514349621292	1.02432904946932	3.548467816243	0.81148673973609	1.09050773266526	1.1681613411262
ENSMUSG00000060424.15	3.18114603815913	3.37437271878464	7.10600447349047	3.07298714840796	4.73129042165734	4.05743369868045	2.18101546533052	5.840806705631
ENSMUSG00000045515.5	42.4152805087884	31.2129476487579	51.7723183068591	26.6325552862023	34.3018555570157	35.705416548388	49.0728479699366	61.9125510796885
ENSMUSG00000093436.7	2.12076402543942	0.843593179696161	1.01514349621292	1.02432904946932	1.18282260541433	2.43446021920827	1.09050773266526	1.1681613411262
ENSMUSG00000097063.4	5.30191006359855	1.68718635939232	3.04543048863877	2.04865809893864	8.27975823790034	5.68040717815263	3.27152319799577	2.3363226822524
ENSMUSG00000060679.15	1154.75601185176	1240.08197415336	1122.74870681149	1218.95156886849	1129.59558817069	1199.37740132994	1210.46358325844	1100.40798334088
ENSMUSG00000041907.10	9.54343811447738	9.27952497665777	10.1514349621292	13.3162776431012	7.09693563248601	16.2297347947218	6.54304639599155	14.0179360935144
ENSMUSG00000070939.10	1518.46704221462	1452.66745543679	1678.03219923996	1418.69573351501	1325.94414066947	1575.90724856749	1415.4790369995	1490.57387127703
ENSMUSG00000041878.4	23.3284042798336	13.4974908751386	19.2877264280456	11.2676195441625	8.27975823790034	12.9837878357774	16.3576159899789	14.0179360935144
ENSMUSG00000010290.8	1146.27295575001	1050.27350872172	1192.79360805019	995.64783608418	964.000423412682	1027.34221250589	979.275943933401	1019.80485080317
ENSMUSG00000008136.15	1645.71288374099	1743.70710243196	1235.42963489113	1467.86352788954	1434.76382036759	1217.23010960414	1539.79691852334	973.078397158124
ENSMUSG00000094497.2	2.12076402543942	2.53077953908848	3.04543048863877	5.1216452473466	2.36564521082867	4.86892043841654	3.27152319799577	3.5044840233786
ENSMUSG00000099576.2	1.06038201271971	0.843593179696161	1.01514349621292	1.02432904946932	3.548467816243	3.24594695894436	2.18101546533052	1.1681613411262
ENSMUSG00000066877.12	882.237834582798	1072.20693139382	922.765438057548	881.947311593085	940.343971304396	883.709059572602	880.039740260863	704.401288699098
ENSMUSG00000103945.2	6.36229207631825	4.2179658984808	10.1514349621292	4.09731619787728	9.46258084331467	8.92635413709699	6.54304639599155	3.5044840233786
ENSMUSG00000026051.9	641.531117695424	846.123959235249	638.525259117929	437.3885041234	700.230982405286	711.673870748551	443.83664719476	679.869900535448
ENSMUSG00000100764.2	5.30191006359855	3.37437271878464	1.01514349621292	2.04865809893864	7.09693563248601	4.86892043841654	3.27152319799577	3.5044840233786
ENSMUSG00000100635.2	12.7245841526365	10.9667113360501	4.0605739848517	9.21896144522388	5.91411302707167	10.5493276165692	2.18101546533052	4.6726453645048
ENSMUSG00000100480.2	9.54343811447738	10.1231181563539	10.1514349621292	8.19463239575456	5.91411302707167	2.43446021920827	4.36203093066103	11.681613411262
ENSMUSG00000057363.13	869.513250430161	735.613252695052	673.040137989169	700.641069837015	707.327918037772	766.854969050605	677.205301985125	651.834028348419
ENSMUSG00000090243.2	1.06038201271971	2.53077953908848	1.01514349621292	1.02432904946932	1.18282260541433	0.81148673973609	1.09050773266526	1.1681613411262
ENSMUSG00000100701.2	2.12076402543942	3.37437271878464	2.03028699242585	2.04865809893864	4.73129042165734	3.24594695894436	1.09050773266526	2.3363226822524
ENSMUSG00000041763.15	3022.08873625117	2497.87940508033	2804.84148003631	2221.76970829896	2101.87576982127	2579.71634562103	2207.18765091448	2305.95048738312
ENSMUSG00000047343.5	7.42267408903796	5.06155907817696	9.13629146591632	4.09731619787728	118.282260541433	73.0338065762481	28.3532010492967	2.3363226822524
ENSMUSG00000091844.3	13.7849661653562	10.1231181563539	6.09086097727755	9.21896144522388	9.46258084331467	14.6067613152496	14.1766005246484	16.3542587757668
ENSMUSG00000026049.12	167.540358009714	170.405822298624	209.119560219862	184.379228904478	154.949761309278	190.699383837981	148.309051642475	163.542587757668
ENSMUSG00000026047.14	445.360445342278	411.673471691726	409.102828973808	394.366684045688	447.106944846618	522.597460390042	418.754969343459	503.477538025392
ENSMUSG00000041684.12	630.927297568227	602.325530303059	622.282963178523	566.453964356534	430.547428370818	586.704912829193	473.280355976722	544.363184964809
ENSMUSG00000026048.17	1327.59827992508	1365.77735792808	1530.83639228909	1179.00273593919	1130.7784107761	1454.99572434681	1316.24283332697	1226.56940818251
ENSMUSG00000046828.4	318.114603815913	263.201072065202	459.860003784455	411.780277886667	242.478634109938	368.414979840185	353.324505383544	226.623300178483
ENSMUSG00000089703.2	9.54343811447738	10.1231181563539	12.1817219545551	11.2676195441625	10.645403448729	8.92635413709699	23.9911701186357	7.00896804675719
ENSMUSG00000100769.2	1.06038201271971	0.843593179696161	1.01514349621292	1.02432904946932	2.36564521082867	0.81148673973609	1.09050773266526	1.1681613411262
ENSMUSG00000101567.2	73.1663588776599	183.059719994067	184.756116310752	157.746673618275	138.390244833477	153.370993810121	174.481237226441	141.34752227627
ENSMUSG00000056870.10	305.390019663276	236.206090314925	442.602564348835	197.695506547579	288.608715721098	482.023123403238	251.907286245675	307.22643271619
ENSMUSG00000102319.2	1.06038201271971	5.06155907817696	3.04543048863877	2.04865809893864	1.18282260541433	0.81148673973609	3.27152319799577	2.3363226822524
ENSMUSG00000089877.2	2.12076402543942	4.2179658984808	3.04543048863877	3.07298714840796	2.36564521082867	4.05743369868045	4.36203093066103	3.5044840233786
ENSMUSG00000103071.2	1.06038201271971	1.68718635939232	1.01514349621292	1.02432904946932	1.18282260541433	0.81148673973609	1.09050773266526	1.1681613411262
ENSMUSG00000026043.19	51621.5171432209	60486.4745773944	68730.290411096	55227.7250311879	181308.963070936	226249.80641908	76670.3271604963	124514.317350642
ENSMUSG00000026042.17	6057.9624386677	6300.79745915062	7283.65458532773	6013.83584943438	17492.7635114726	23879.6202902139	7320.57840938187	13165.1783144923
ENSMUSG00000104476.2	2.12076402543942	5.06155907817696	4.0605739848517	4.09731619787728	9.46258084331467	8.92635413709699	5.45253866332629	8.17712938788339
ENSMUSG00000100361.2	1.06038201271971	0.843593179696161	1.01514349621292	1.02432904946932	1.18282260541433	1.62297347947218	3.27152319799577	1.1681613411262
ENSMUSG00000100843.2	1.06038201271971	0.843593179696161	3.04543048863877	1.02432904946932	3.548467816243	6.49189391788872	2.18101546533052	1.1681613411262
ENSMUSG00000025995.17	1394.40234672642	1181.87404475432	1442.51890811857	1144.17554825723	964.000423412682	1190.45104719284	1032.710822834	1228.90573086476
ENSMUSG00000084817.4	18.0264942162351	26.151388570581	30.4543048863877	25.608226236733	26.0220973191154	10.5493276165692	40.3487861086145	18.6905814580192
ENSMUSG00000098549.3	1.06038201271971	1.68718635939232	2.03028699242585	1.02432904946932	1.18282260541433	0.81148673973609	1.09050773266526	1.1681613411262
ENSMUSG00000099381.2	1.06038201271971	0.843593179696161	1.01514349621292	1.02432904946932	2.36564521082867	1.62297347947218	1.09050773266526	1.1681613411262
ENSMUSG00000025993.11	241.767098900094	179.685347275282	215.21042119714	229.449707081128	306.351054802313	317.291315236811	246.454747582348	274.517915164657
ENSMUSG00000044457.9	3.18114603815913	3.37437271878464	2.03028699242585	2.04865809893864	4.73129042165734	0.81148673973609	3.27152319799577	1.1681613411262
ENSMUSG00000041144.13	26.5095503179927	29.5257612893656	43.6511703371557	41.9974910282421	40.2159685840874	46.2547441649571	27.2626933166314	93.4529072900959
ENSMUSG00000101262.2	4.24152805087884	2.53077953908848	4.0605739848517	2.04865809893864	1.18282260541433	0.81148673973609	3.27152319799577	1.1681613411262
ENSMUSG00000101337.7	7.42267408903796	5.90515225787312	7.10600447349047	27.6568843356717	3.548467816243	3.24594695894436	1.09050773266526	53.7354216918052
ENSMUSG00000025986.7	1909.7480049082	1361.5593920296	1441.50376462235	1154.41883875192	1036.15260234296	1128.7780549729	930.203095963465	1505.75996871167
ENSMUSG00000100213.2	135.728897628123	128.226163313816	143.135232966022	93.2139435017082	112.368147514362	161.485861207482	178.843268157102	109.807166065863
ENSMUSG00000100160.2	1.06038201271971	0.843593179696161	1.01514349621292	1.02432904946932	1.18282260541433	0.81148673973609	1.09050773266526	2.3363226822524
ENSMUSG00000081185.2	8.48305610175767	2.53077953908848	3.04543048863877	6.14597429681592	4.73129042165734	7.30338065762481	6.54304639599155	5.840806705631
ENSMUSG00000100033.2	11.6642021399168	21.089829492404	26.393730901536	24.5838971872637	24.839274713701	21.0986552331383	18.5386314553094	18.6905814580192
ENSMUSG00000100816.2	2.12076402543942	0.843593179696161	1.01514349621292	1.02432904946932	2.36564521082867	2.43446021920827	1.09050773266526	1.1681613411262
ENSMUSG00000026109.15	249.189772989132	197.400804048902	208.104416723649	179.257583657131	243.661456715353	223.970340167161	203.924946008403	160.038103734289
ENSMUSG00000100671.2	2.12076402543942	0.843593179696161	1.01514349621292	1.02432904946932	2.36564521082867	0.81148673973609	5.45253866332629	1.1681613411262
ENSMUSG00002075527.1	1.06038201271971	0.843593179696161	1.01514349621292	1.02432904946932	2.36564521082867	0.81148673973609	1.09050773266526	1.1681613411262
ENSMUSG00000099924.2	1.06038201271971	3.37437271878464	2.03028699242585	1.02432904946932	1.18282260541433	0.81148673973609	2.18101546533052	1.1681613411262
ENSMUSG00000099625.2	1.06038201271971	1.68718635939232	1.01514349621292	2.04865809893864	1.18282260541433	0.81148673973609	1.09050773266526	1.1681613411262
ENSMUSG00000045954.8	1626.62600751203	1764.79693192437	2505.3741486535	1901.15471581506	2389.30166293695	2618.66770912836	1777.52760424437	1642.43484562344
ENSMUSG00000099741.2	2.12076402543942	0.843593179696161	2.03028699242585	1.02432904946932	4.73129042165734	0.81148673973609	2.18101546533052	2.3363226822524
ENSMUSG00000101702.2	1.06038201271971	1.68718635939232	3.04543048863877	2.04865809893864	2.36564521082867	0.81148673973609	1.09050773266526	1.1681613411262
ENSMUSG00000026107.12	716.818240598523	616.666614357893	631.419254644439	433.291187925523	440.010009214132	538.015708445028	498.362033828023	538.522378259178
ENSMUSG00000099413.2	14.8453481780759	8.43593179696161	14.2120089469809	7.17030334628524	10.645403448729	5.68040717815263	7.6335541286568	5.840806705631
ENSMUSG00000101741.2	2.12076402543942	1.68718635939232	1.01514349621292	2.04865809893864	8.27975823790034	2.43446021920827	1.09050773266526	1.1681613411262
ENSMUSG00000018417.15	1393.3419647137	1262.85899000515	1338.97427150485	1144.17554825723	1166.26308893853	1488.26668067599	1011.99117591336	1247.59631232278
ENSMUSG00000100313.2	1.06038201271971	0.843593179696161	1.01514349621292	1.02432904946932	1.18282260541433	0.81148673973609	2.18101546533052	1.1681613411262
ENSMUSG00000062939.12	16.9661122035153	18.5590499533155	10.1514349621292	36.8758457808955	28.387742529944	26.779062411291	26.1721855839662	65.4170351030671
ENSMUSG00000101628.2	1.06038201271971	0.843593179696161	1.01514349621292	1.02432904946932	1.18282260541433	0.81148673973609	2.18101546533052	3.5044840233786
ENSMUSG00000078291.2	1.06038201271971	0.843593179696161	1.01514349621292	2.04865809893864	1.18282260541433	0.81148673973609	3.27152319799577	2.3363226822524
ENSMUSG00000109599.2	8.48305610175767	18.5590499533155	9.13629146591632	14.3406066925705	7.09693563248601	7.30338065762481	8.72406186132206	15.1860974346406
ENSMUSG00000026104.15	752.871229030993	702.713118686902	618.222389193671	707.8113731833	739.264128383959	667.853586802802	803.704198974295	932.192750218707
ENSMUSG00000026103.15	2549.15835857818	1867.7152998473	2671.85768203242	2033.2931631966	2249.72859549806	2661.67650633438	2018.52981316339	2136.56709291982
ENSMUSG00000002881.15	4400.58535278679	4066.11912613549	4527.53999310964	3590.27331838997	2864.79635031352	3581.9024691951	3274.79472119377	3419.20824547638
ENSMUSG00000097833.2	10.6038201271971	7.59233861726545	4.0605739848517	4.09731619787728	2.36564521082867	4.05743369868045	4.36203093066103	9.34529072900959
ENSMUSG00000101501.2	13.7849661653562	11.8103045157462	6.09086097727755	8.19463239575456	5.91411302707167	7.30338065762481	14.1766005246484	9.34529072900959
ENSMUSG00000100120.2	8.48305610175767	7.59233861726545	9.13629146591632	6.14597429681592	3.548467816243	8.1148673973609	5.45253866332629	9.34529072900959
ENSMUSG00000099878.2	2.12076402543942	2.53077953908848	1.01514349621292	1.02432904946932	1.18282260541433	1.62297347947218	1.09050773266526	2.3363226822524
ENSMUSG00000100007.2	14.8453481780759	10.9667113360501	7.10600447349047	13.3162776431012	5.91411302707167	17.0412215344579	9.81456959398732	8.17712938788339
ENSMUSG00000043015.16	484.594579812907	350.934762753603	467.981151754158	403.585645490912	369.040652889272	400.874449429629	436.203093066103	512.822828754401
ENSMUSG00000103630.2	6.36229207631825	0.843593179696161	3.04543048863877	5.1216452473466	3.548467816243	4.05743369868045	6.54304639599155	4.6726453645048
ENSMUSG00000041439.16	5512.92608412977	5311.26265936703	5490.91117101571	4721.1325890041	3210.1805510945	3714.98629451182	4040.33114952478	3675.03557918302
ENSMUSG00000100302.2	1.06038201271971	1.68718635939232	2.03028699242585	1.02432904946932	2.36564521082867	0.81148673973609	1.09050773266526	1.1681613411262
ENSMUSG00000026102.10	535.492916423453	453.009537496838	578.631792841367	498.848247091559	490.871381246949	479.588663184029	472.189848244057	518.663635460032
ENSMUSG00000041426.13	1184.44670820791	987.847613424204	1018.18892670156	1085.78879243748	947.440906936882	949.439485491226	1005.44812951737	891.30710327929
ENSMUSG00000043629.13	304.329637650556	273.324190221556	311.649053337368	280.666159554594	415.170734500431	439.825812936961	405.668876551476	203.260073355959
ENSMUSG00000026100.7	697.731364369569	463.976248832888	573.556075360302	807.171290981825	320.544926067285	532.335301266875	472.189848244057	452.078439015839
ENSMUSG00000060715.10	1.06038201271971	0.843593179696161	2.03028699242585	1.02432904946932	1.18282260541433	2.43446021920827	1.09050773266526	1.1681613411262
ENSMUSG00000026098.14	135.728897628123	104.605554282324	131.96865450768	113.700524491095	79.2491145627604	140.387205974344	105.77925006853	140.179360935144
ENSMUSG00000100763.2	1.06038201271971	0.843593179696161	1.01514349621292	1.02432904946932	1.18282260541433	1.62297347947218	1.09050773266526	1.1681613411262
ENSMUSG00000026097.10	420.971659049725	421.79658984808	436.511703371557	390.269367847811	308.716700013141	313.233881538131	342.419428056891	369.138983795879
ENSMUSG00000026096.15	418.850895024285	388.89645583993	439.557133860196	486.556298497927	389.148637181316	430.087972060128	463.465786382735	341.10311160885
ENSMUSG00000099913.2	2.12076402543942	0.843593179696161	1.01514349621292	3.07298714840796	1.18282260541433	1.62297347947218	2.18101546533052	1.1681613411262
ENSMUSG00000101838.7	2.12076402543942	1.68718635939232	3.04543048863877	6.14597429681592	1.18282260541433	0.81148673973609	2.18101546533052	1.1681613411262
ENSMUSG00000026095.16	423.092423075164	477.473739708027	414.178546454873	483.483311349519	350.115491202643	356.242678744144	478.732894640048	351.616563678986
ENSMUSG00000096141.3	2.12076402543942	2.53077953908848	8.12114796970339	12.2919485936318	3.548467816243	3.24594695894436	2.18101546533052	54.9035830329314
ENSMUSG00000026094.15	935.256935218783	839.37521379768	943.068307981807	1080.66714719013	1110.67042648406	1339.76460730428	790.618106182312	1570.00884247361
ENSMUSG00000042807.16	199.351818391305	160.282704142271	348.194219201033	127.016802134196	309.899522618556	277.528464989743	295.527595552285	278.022399188035
ENSMUSG00000025983.12	4.24152805087884	4.2179658984808	6.09086097727755	10.2432904946932	3.548467816243	10.5493276165692	4.36203093066103	18.6905814580192
ENSMUSG00000041303.8	885.418980620957	746.579964031102	810.084509977914	738.54124466738	647.003965161641	781.461730365855	680.476825183121	674.029093829817
ENSMUSG00000109809.2	1.06038201271971	1.68718635939232	1.01514349621292	1.02432904946932	1.18282260541433	0.81148673973609	1.09050773266526	1.1681613411262
ENSMUSG00000073678.5	949.04190138414	863.839416008868	817.190514451404	739.565573716849	545.281221096008	688.952242035941	644.490070005167	844.580649634242
ENSMUSG00000104136.2	1.06038201271971	1.68718635939232	1.01514349621292	1.02432904946932	1.18282260541433	0.81148673973609	1.09050773266526	2.3363226822524
ENSMUSG00000101130.2	1.06038201271971	0.843593179696161	3.04543048863877	2.04865809893864	1.18282260541433	0.81148673973609	3.27152319799577	1.1681613411262
ENSMUSG00000052331.15	1297.90758356892	1175.12529931675	1337.95912800863	1197.44065882964	924.967277434009	1114.98278039739	948.741727418774	1495.24651664153
ENSMUSG00000101674.7	1.06038201271971	0.843593179696161	1.01514349621292	2.04865809893864	1.18282260541433	0.81148673973609	1.09050773266526	1.1681613411262
ENSMUSG00000102503.2	1.06038201271971	1.68718635939232	1.01514349621292	3.07298714840796	1.18282260541433	1.62297347947218	1.09050773266526	3.5044840233786
ENSMUSG00000102642.2	1.06038201271971	0.843593179696161	1.01514349621292	1.02432904946932	2.36564521082867	1.62297347947218	1.09050773266526	1.1681613411262
ENSMUSG00000025982.14	9374.83737445495	8082.46625466892	9266.22983343157	8211.02166054607	7866.95314861074	8904.44399512412	7690.2605307554	8939.9387436388
ENSMUSG00000103030.2	18.0264942162351	9.27952497665777	13.196865450768	12.2919485936318	15.3766938703863	11.3608143563053	15.2671082573136	8.17712938788339
ENSMUSG00000025981.14	910.86814892623	781.167284398645	953.219742943936	897.312247335125	709.693563248601	805.806332557938	793.889629380308	911.165846078435
ENSMUSG00000101122.2	18.0264942162351	16.8718635939232	25.3785874053231	14.3406066925705	18.9251616866293	18.6641950139301	17.4481237226441	24.5313881636502
ENSMUSG00000025980.15	7753.51327700651	6225.71766615767	7163.86765277461	7371.07183998123	6576.4936861037	7676.66455790341	6712.07509455466	7097.74830868279
ENSMUSG00000073676.5	2501.44116800579	2792.29342479429	2269.8608575321	2861.97536421728	2694.46989513385	2754.18599466429	2802.60487294971	2654.06256703872
ENSMUSG00000100736.2	2.12076402543942	0.843593179696161	2.03028699242585	2.04865809893864	2.36564521082867	0.81148673973609	2.18101546533052	1.1681613411262
ENSMUSG00000089670.2	22.2680222671139	16.8718635939232	7.10600447349047	16.3892647915091	20.1079842920437	12.9837878357774	19.6291391879746	12.8497747523882
ENSMUSG00000025979.14	2755.93285105852	2321.56843052383	2661.70624707029	2366.20010427413	2029.723590891	2398.75480265988	2118.8565245686	2052.45947635873
ENSMUSG00000061863.7	2.12076402543942	0.843593179696161	3.04543048863877	1.02432904946932	1.18282260541433	0.81148673973609	1.09050773266526	1.1681613411262
ENSMUSG00000025978.15	341.443008095746	421.79658984808	458.844860288242	298.079753395572	483.774445614463	575.344098472888	339.147904858895	428.715212193315
ENSMUSG00000097649.3	41.3548984960687	40.4924726254157	36.5451658636653	32.7785295830183	49.678549427402	77.9027270146647	34.8962474452882	63.0807124208147
ENSMUSG00000046994.10	532.311770385294	451.322351137446	549.192631451192	436.364175073931	440.010009214132	490.137990800598	461.284770917404	440.396825604577
ENSMUSG00000025977.16	1.06038201271971	0.843593179696161	1.01514349621292	1.02432904946932	2.36564521082867	3.24594695894436	1.09050773266526	1.1681613411262
ENSMUSG00000100215.2	72.1059768649402	114.728672438678	71.0600447349047	98.3355887490548	120.647905752262	99.8128689875391	63.2494484945849	64.2488737619409
ENSMUSG00000038349.11	215.257548582101	167.875042759536	214.195277700927	311.396031038673	311.08234522397	383.021741155435	212.649007869725	209.10088006159
ENSMUSG00000102145.2	1.06038201271971	0.843593179696161	1.01514349621292	2.04865809893864	1.18282260541433	2.43446021920827	2.18101546533052	1.1681613411262
ENSMUSG00000100309.2	72.1059768649402	48.0848112426812	34.5148788712394	61.4597429681592	56.775485059888	53.558124822582	49.0728479699366	42.0538082805432
ENSMUSG00000099950.2	1.06038201271971	3.37437271878464	2.03028699242585	6.14597429681592	2.36564521082867	4.05743369868045	2.18101546533052	1.1681613411262
ENSMUSG00000100944.2	2.12076402543942	0.843593179696161	1.01514349621292	1.02432904946932	1.18282260541433	0.81148673973609	1.09050773266526	2.3363226822524
ENSMUSG00000038331.16	113.460875361009	110.510706540197	120.802076049338	80.9219949080763	91.0773406169037	133.895312056455	86.1501108805554	132.00223154726
ENSMUSG00000087022.5	11.6642021399168	10.9667113360501	12.1817219545551	13.3162776431012	10.645403448729	14.6067613152496	11.9955850593178	17.522420116893
ENSMUSG00000101429.2	11.6642021399168	6.74874543756928	2.03028699242585	3.07298714840796	3.548467816243	2.43446021920827	5.45253866332629	5.840806705631
ENSMUSG00000097519.3	10.6038201271971	13.4974908751386	10.1514349621292	4.09731619787728	14.193871264972	14.6067613152496	5.45253866332629	12.8497747523882
ENSMUSG00000038323.4	221.619840658419	239.58046303371	296.421900894174	216.133429438027	240.11298889911	274.282518030798	250.816778513009	258.16365638889
ENSMUSG00000048495.17	235.404806823775	211.741888103736	215.21042119714	165.94130601403	166.777987363421	252.372376057924	177.752760424437	203.260073355959
ENSMUSG00000025971.7	520.647568245377	513.748246434962	498.435456640546	613.573100632123	610.336464393796	517.728539951626	550.706404995955	447.405793651334
ENSMUSG00000038305.16	752.871229030993	792.133995734695	808.054222985488	777.465748547214	856.363566319978	1030.58815946483	768.807951529007	803.695002694825
ENSMUSG00000091283.2	2.12076402543942	0.843593179696161	1.01514349621292	1.02432904946932	1.18282260541433	0.81148673973609	1.09050773266526	1.1681613411262
ENSMUSG00000054770.17	595.934691148477	456.383910215623	561.374353405747	497.82391804209	431.730250976232	509.613672554265	488.547464234035	550.20399167044
ENSMUSG00000026039.10	259.793593116329	343.342424136337	377.633380591208	186.427887003416	295.705651353584	320.537262195756	294.43708781962	209.10088006159
ENSMUSG00000063558.5	993.577945918367	690.902814171156	948.144025462871	881.947311593085	999.485101575112	1035.45707990325	1021.80574550735	914.670330101814
ENSMUSG00000064294.13	714.697476573084	559.302278138554	694.35815140964	522.407815229353	339.470087753914	339.201457209686	494.000002897362	367.970822454753
ENSMUSG00000038242.13	19831.264401884	19854.8090773288	15975.3131999028	12155.7128300524	6597.78449300116	8307.18975467835	9701.15678979013	10681.667303258
ENSMUSG00000089822.2	5.30191006359855	5.90515225787312	21.3180134204714	13.3162776431012	7.09693563248601	8.92635413709699	9.81456959398732	5.840806705631
ENSMUSG00000079554.3	34.9926064197504	51.4591839614658	57.8631792841367	26.6325552862023	17.742339081215	43.8202839457489	33.805739712623	44.3901309627956
ENSMUSG00000103839.2	135.728897628123	75.9233861726545	123.847506537977	75.8003496607297	85.1632275898321	131.460851837247	126.49889698917	129.665908865008
ENSMUSG00000051223.15	10372.6568484242	9115.02430661702	10622.461544372	8035.86139308682	6934.88893554424	8966.11698734406	7359.83668775782	8480.8513365762
ENSMUSG00000026034.18	5317.81579378934	4670.13184279794	5600.5466686067	3782.8471796902	4673.33211399203	6172.1681424327	4899.651242865	5371.20584649826
ENSMUSG00000026035.16	563.062848754166	598.951157584274	613.146671712606	497.82391804209	513.345010749821	537.204221705292	484.185433303374	594.594122633235
ENSMUSG00000026036.18	996.759091956527	933.014056743954	946.113738470445	898.336576384594	799.58808126009	925.906370038879	775.350997924998	928.688266195328
ENSMUSG00000026037.15	877.996306531919	726.333727718394	894.341420163586	789.757697140846	678.940175507828	886.14351979181	705.558503034422	775.659130507796
ENSMUSG00000119442.1	3.18114603815913	2.53077953908848	7.10600447349047	2.04865809893864	3.548467816243	0.81148673973609	2.18101546533052	5.840806705631
ENSMUSG00000085054.3	26.5095503179927	12.6538976954424	18.2725829318326	10.2432904946932	14.193871264972	12.9837878357774	16.3576159899789	16.3542587757668
ENSMUSG00000038174.15	552.459028626968	430.232521645042	560.359209909534	310.371701989204	397.428395419216	489.326504060862	398.035322422819	412.360953417548
ENSMUSG00000026032.9	2182.26618217716	2419.42523936859	2009.98412250159	2654.03656717501	2363.27956561784	2276.22030495973	2480.90509181346	1974.19266650328
ENSMUSG00000059647.6	2.12076402543942	0.843593179696161	3.04543048863877	2.04865809893864	1.18282260541433	0.81148673973609	3.27152319799577	2.3363226822524
ENSMUSG00000047528.14	79.5286509539782	58.2079293990351	69.0297577424788	50.1921234239967	44.9472590057447	33.2709563291797	39.2582783759493	45.5582923039218
ENSMUSG00000102059.2	128.306223539085	104.605554282324	99.4840626288666	97.3112596995854	85.1632275898321	103.87030268622	98.1456959398732	91.1165846078435
ENSMUSG00000026031.16	2970.13001762791	2421.95601890768	2872.85609428258	2483.9979449631	2653.07110394435	2692.51300244435	2535.43047844672	2429.77558954249
ENSMUSG00000026029.15	873.75477848104	823.346943383453	873.023406743115	807.171290981825	772.38316133556	913.734068942838	705.558503034422	917.006652784066
ENSMUSG00000102719.2	6.36229207631825	4.2179658984808	6.09086097727755	4.09731619787728	5.91411302707167	9.73784087683308	6.54304639599155	10.5134520701358
ENSMUSG00000099719.2	58.321010699584	76.7669793523506	42.6360268409428	52.2407815229353	44.9472590057447	43.8202839457489	49.0728479699366	40.885646939417
ENSMUSG00000026028.13	2499.32040398035	2032.21596988805	2731.75114830898	2840.46445417843	3257.49345531108	3396.88349253527	2719.72628526715	2732.32937689418
ENSMUSG00000026027.14	815.433767781456	714.523423202648	913.629146591632	1057.10757905234	1036.15260234296	964.046246806475	1006.53863725003	728.932676862748
ENSMUSG00000072295.8	1.06038201271971	0.843593179696161	1.01514349621292	1.02432904946932	2.36564521082867	0.81148673973609	1.09050773266526	1.1681613411262
ENSMUSG00000038079.15	264.035121167208	264.044665244898	290.331039916896	201.792822745456	230.650408055795	272.659544551326	184.295806820429	265.172624435647
ENSMUSG00000097573.3	44.5360445342278	43.8668453442003	31.4694483826006	50.1921234239967	37.8503233732587	41.3858237265406	45.8013247719408	33.8766788926598
ENSMUSG00000079550.10	20.1472582416745	7.59233861726545	18.2725829318326	11.2676195441625	15.3766938703863	9.73784087683308	18.5386314553094	14.0179360935144
ENSMUSG00000101586.2	1.06038201271971	0.843593179696161	2.03028699242585	1.02432904946932	1.18282260541433	2.43446021920827	1.09050773266526	1.1681613411262
ENSMUSG00000026024.15	774.078869285388	629.320512053336	715.676164830112	798.97665858607	739.264128383959	827.716474530812	731.730688618388	739.446128932884
ENSMUSG00000026023.17	9.54343811447738	19.4026431330117	21.3180134204714	7.17030334628524	13.0110486595577	22.7216287126105	20.7196469206399	11.681613411262
ENSMUSG00000099922.2	1.06038201271971	0.843593179696161	2.03028699242585	1.02432904946932	1.18282260541433	1.62297347947218	1.09050773266526	1.1681613411262
ENSMUSG00000104502.2	1.06038201271971	5.06155907817696	1.01514349621292	2.04865809893864	1.18282260541433	1.62297347947218	7.6335541286568	1.1681613411262
ENSMUSG00000041075.9	1874.75539848845	1821.31767496401	2030.28699242585	1776.1865717798	1457.23744987046	1471.22545914153	1501.62914788006	1446.18374031423
ENSMUSG00000097819.2	2.12076402543942	0.843593179696161	1.01514349621292	1.02432904946932	1.18282260541433	0.81148673973609	2.18101546533052	1.1681613411262
ENSMUSG00000047361.17	64.6833027759022	105.44914746202	76.1357622159693	142.381737876236	57.9583076653024	59.2385320007346	54.5253866332629	278.022399188035
ENSMUSG00000099811.7	8.48305610175767	8.43593179696161	7.10600447349047	6.14597429681592	3.548467816243	4.05743369868045	10.9050773266526	2.3363226822524
ENSMUSG00000026021.16	2097.43562115958	2106.45216970131	1972.42381314171	2000.51463361358	1694.98479355874	2013.29860128524	1940.01325641149	1845.69491897939
ENSMUSG00000103821.2	11.6642021399168	6.74874543756928	9.13629146591632	7.17030334628524	13.0110486595577	18.6641950139301	15.2671082573136	10.5134520701358
ENSMUSG00000101400.2	4.24152805087884	2.53077953908848	2.03028699242585	6.14597429681592	2.36564521082867	3.24594695894436	4.36203093066103	11.681613411262
ENSMUSG00000026020.10	2902.26556881384	2679.25193871501	2736.82686579004	2588.47950800897	1884.23641042503	2247.00678232923	2085.05078485597	2544.25540097286
ENSMUSG00000077345.3	1.06038201271971	2.53077953908848	2.03028699242585	1.02432904946932	2.36564521082867	4.86892043841654	1.09050773266526	3.5044840233786
ENSMUSG00000089512.5	4.24152805087884	0.843593179696161	6.09086097727755	3.07298714840796	2.36564521082867	4.86892043841654	1.09050773266526	9.34529072900959
ENSMUSG00000089093.5	2.12076402543942	0.843593179696161	2.03028699242585	1.02432904946932	1.18282260541433	2.43446021920827	2.18101546533052	2.3363226822524
ENSMUSG00000067336.7	3982.79483977523	3035.24826054679	4190.51235236695	2937.77571387801	2798.55828441031	3906.49716508954	2790.60928789039	2930.91680488563
ENSMUSG00000104052.2	3.18114603815913	0.843593179696161	2.03028699242585	1.02432904946932	2.36564521082867	0.81148673973609	3.27152319799577	1.1681613411262
ENSMUSG00000103131.2	1.06038201271971	0.843593179696161	1.01514349621292	1.02432904946932	2.36564521082867	0.81148673973609	1.09050773266526	2.3363226822524
ENSMUSG00000041040.13	1213.07702255135	1093.29676088622	1265.88393977752	989.501861787364	974.645826861411	1101.99899256161	1050.15894655664	1137.78914625692
ENSMUSG00000103696.2	1.06038201271971	0.843593179696161	1.01514349621292	2.04865809893864	2.36564521082867	0.81148673973609	4.36203093066103	3.5044840233786
ENSMUSG00000026018.13	5.30191006359855	2.53077953908848	6.09086097727755	7.17030334628524	5.91411302707167	7.30338065762481	17.4481237226441	15.1860974346406
ENSMUSG00000026019.16	880.117070557358	815.754604766187	865.917402269624	788.733368091377	758.189290070588	866.667838038144	802.61369124163	917.006652784066
ENSMUSG00000026017.14	346.744918159345	182.216126814371	331.951923261626	197.695506547579	243.661456715353	322.160235675228	239.911701186357	261.668140412269
ENSMUSG00000082609.2	3.18114603815913	3.37437271878464	3.04543048863877	9.21896144522388	3.548467816243	3.24594695894436	3.27152319799577	2.3363226822524
ENSMUSG00000073664.12	987.215653842049	836.844434258591	1105.49126737587	832.779517218558	880.020018428265	1080.90033732847	766.626936063676	745.286935638515
ENSMUSG00000049439.14	726.361678713001	600.638343943666	657.812985545975	683.227475996037	667.111949453684	702.747516611454	695.743933440434	614.452865432381
ENSMUSG00000103822.2	2.12076402543942	3.37437271878464	1.01514349621292	2.04865809893864	1.18282260541433	0.81148673973609	2.18101546533052	1.1681613411262
ENSMUSG00000026782.16	518.526804219938	507.843094177089	572.540931864089	394.366684045688	413.987911895017	529.089354307931	456.922739986743	516.32731277778
ENSMUSG00000026014.16	1502.56131202383	1337.93878299811	1663.82019029298	1160.56481304874	1413.47301347013	1439.57747629182	1427.47462205882	1572.34516515586
ENSMUSG00000081562.2	2.12076402543942	0.843593179696161	1.01514349621292	1.02432904946932	1.18282260541433	1.62297347947218	1.09050773266526	1.1681613411262
ENSMUSG00000103215.2	3.18114603815913	0.843593179696161	1.01514349621292	1.02432904946932	1.18282260541433	2.43446021920827	1.09050773266526	1.1681613411262
ENSMUSG00000101188.2	1804.77018564894	1580.05002557091	1239.49020887598	1300.89789282604	1198.19929928472	1329.21527968772	1136.3090574372	1379.59854387004
ENSMUSG00000026012.3	48.7775725851066	36.2745067269349	49.7420313144333	72.7273625123218	29.5705651353584	68.9763728775677	40.3487861086145	137.843038252891
ENSMUSG00000086795.2	1.06038201271971	0.843593179696161	1.01514349621292	6.14597429681592	1.18282260541433	0.81148673973609	1.09050773266526	2.3363226822524
ENSMUSG00000085965.2	11.6642021399168	13.4974908751386	16.2422959394068	20.4865809893864	16.5595164758007	11.3608143563053	31.6247242472925	9.34529072900959
ENSMUSG00000104069.2	1.06038201271971	0.843593179696161	1.01514349621292	1.02432904946932	4.73129042165734	0.81148673973609	1.09050773266526	3.5044840233786
ENSMUSG00000083118.2	1.06038201271971	0.843593179696161	3.04543048863877	4.09731619787728	1.18282260541433	0.81148673973609	1.09050773266526	3.5044840233786
ENSMUSG00000083355.2	18.0264942162351	26.9949817502771	15.2271524431939	27.6568843356717	26.0220973191154	19.4756817536662	26.1721855839662	18.6905814580192
ENSMUSG00000102549.2	8.48305610175767	5.90515225787312	6.09086097727755	8.19463239575456	4.73129042165734	2.43446021920827	5.45253866332629	12.8497747523882
ENSMUSG00000026011.14	38.1737524579095	37.1180999066311	33.4997353750265	38.9245038798342	31.936210346187	45.443257425221	38.167770643284	75.9304871732029
ENSMUSG00000081382.2	46.6568085596672	43.8668453442003	48.7268878182204	37.9001748303649	36.6675007678444	35.705416548388	53.4348789005976	36.2130015749122
ENSMUSG00000080800.2	1.06038201271971	1.68718635939232	1.01514349621292	1.02432904946932	1.18282260541433	0.81148673973609	1.09050773266526	1.1681613411262
ENSMUSG00000026009.15	33.9322244070307	24.4642022111887	27.408874397749	67.6057172649752	42.581613794916	63.295965699415	39.2582783759493	192.746621285823
ENSMUSG00000052062.15	436.87738924052	415.891437590207	571.525788367876	426.120884579237	403.342508446288	502.31029189664	400.21633788815	364.466338431374
ENSMUSG00000104402.2	1.06038201271971	0.843593179696161	1.01514349621292	1.02432904946932	1.18282260541433	1.62297347947218	1.09050773266526	1.1681613411262
ENSMUSG00000085019.3	1.06038201271971	0.843593179696161	1.01514349621292	1.02432904946932	2.36564521082867	0.81148673973609	1.09050773266526	1.1681613411262
ENSMUSG00000102359.2	1.06038201271971	0.843593179696161	1.01514349621292	1.02432904946932	1.18282260541433	1.62297347947218	1.09050773266526	1.1681613411262
ENSMUSG00000085400.2	1.06038201271971	0.843593179696161	3.04543048863877	1.02432904946932	1.18282260541433	5.68040717815263	3.27152319799577	3.5044840233786
ENSMUSG00000100750.2	2.12076402543942	3.37437271878464	3.04543048863877	1.02432904946932	2.36564521082867	1.62297347947218	2.18101546533052	1.1681613411262
ENSMUSG00000084333.2	5.30191006359855	4.2179658984808	2.03028699242585	4.09731619787728	3.548467816243	0.81148673973609	2.18101546533052	2.3363226822524
ENSMUSG00000025969.16	1810.07209571254	1901.45902703515	1923.69692532349	2029.19584699872	2130.26351235122	2425.53386507117	1860.40619192693	2211.32941875189
ENSMUSG00000100811.2	2.12076402543942	7.59233861726545	4.0605739848517	3.07298714840796	1.18282260541433	2.43446021920827	5.45253866332629	2.3363226822524
ENSMUSG00000103032.2	11.6642021399168	7.59233861726545	19.2877264280456	4.09731619787728	10.645403448729	12.1723010960414	3.27152319799577	16.3542587757668
ENSMUSG00000100426.2	19.0868762289548	17.7154567736194	4.0605739848517	12.2919485936318	8.27975823790034	10.5493276165692	8.72406186132206	8.17712938788339
ENSMUSG00000040865.16	1594.81454713044	1424.82888050682	1739.95595250895	1312.1655123702	1439.49511078924	1591.32549662247	1312.97131012897	1523.28238882856
ENSMUSG00000081429.2	2.12076402543942	0.843593179696161	2.03028699242585	1.02432904946932	1.18282260541433	0.81148673973609	1.09050773266526	1.1681613411262
ENSMUSG00000084799.8	48.7775725851066	56.5207430396428	69.0297577424788	64.5327301165672	53.227017243645	73.8452933159842	58.8874175639239	70.0896804675719
ENSMUSG00000101599.2	225.861368709298	190.652058611332	232.46786063276	191.549532250763	201.079842920437	249.12642909898	251.907286245675	252.322849683259
ENSMUSG00000025968.17	7698.37341234509	5897.55991925586	7284.66972882394	8277.60304876158	8257.28460839747	8273.91879834918	8039.22300520828	6155.04210639394
ENSMUSG00000025967.17	22584.0161069044	24554.4666814161	20526.2014934253	21770.0652883715	19817.0099311118	21376.9951848678	21261.6292637745	20384.4154026522
ENSMUSG00000064612.4	3.18114603815913	2.53077953908848	7.10600447349047	2.04865809893864	2.36564521082867	3.24594695894436	2.18101546533052	4.6726453645048
ENSMUSG00000064602.3	19.0868762289548	12.6538976954424	33.4997353750265	26.6325552862023	21.290806897458	29.2135226304992	18.5386314553094	18.6905814580192
ENSMUSG00000046856.14	7.42267408903796	13.4974908751386	19.2877264280456	6.14597429681592	29.5705651353584	12.9837878357774	11.9955850593178	21.0269041402716
ENSMUSG00000027520.17	110.27972932285	62.4258952975159	79.1811927046081	104.481563045871	134.841777017234	150.936533590913	129.770420187166	119.152456794872
ENSMUSG00000081643.2	9.54343811447738	11.8103045157462	21.3180134204714	9.21896144522388	5.91411302707167	4.86892043841654	7.6335541286568	10.5134520701358
ENSMUSG00000025964.16	251.310537014571	318.034628745453	350.224506193459	218.182087536965	344.201378175571	403.308909648837	236.640177988361	294.376657963802
ENSMUSG00000025963.6	1.06038201271971	5.06155907817696	2.03028699242585	15.3649357420398	3.548467816243	0.81148673973609	2.18101546533052	46.726453645048
ENSMUSG00000025962.16	747.569318967395	579.548514451262	686.237003439937	688.349121243383	580.765899258438	701.936029871718	627.041946282523	627.302640184769
ENSMUSG00000080817.2	1.06038201271971	0.843593179696161	2.03028699242585	1.02432904946932	2.36564521082867	0.81148673973609	1.09050773266526	1.1681613411262
ENSMUSG00000082373.3	1.06038201271971	0.843593179696161	1.01514349621292	1.02432904946932	1.18282260541433	1.62297347947218	1.09050773266526	1.1681613411262
ENSMUSG00000044689.6	11.6642021399168	8.43593179696161	9.13629146591632	3.07298714840796	16.5595164758007	7.30338065762481	6.54304639599155	3.5044840233786
ENSMUSG00000025959.14	1005.24214805828	746.579964031102	986.719478318962	758.003496607297	940.343971304396	959.177326368059	857.139077874893	911.165846078435
ENSMUSG00000086836.2	1.06038201271971	0.843593179696161	1.01514349621292	1.02432904946932	1.18282260541433	0.81148673973609	2.18101546533052	1.1681613411262
ENSMUSG00000086721.3	1.06038201271971	1.68718635939232	1.01514349621292	4.09731619787728	1.18282260541433	0.81148673973609	3.27152319799577	4.6726453645048
ENSMUSG00000101895.2	2.12076402543942	0.843593179696161	1.01514349621292	1.02432904946932	1.18282260541433	0.81148673973609	1.09050773266526	1.1681613411262
ENSMUSG00000025958.15	2091.07332908327	1813.72533634675	2098.30160667211	1688.09427352544	1607.45592075808	1841.26341246119	1574.69316596863	1886.58056591881
ENSMUSG00000025956.11	521.707950258097	512.904653255266	543.101770473914	545.967383367148	519.259123776893	520.97448691057	567.064020985934	518.663635460032
ENSMUSG00000101832.2	1.06038201271971	5.90515225787312	9.13629146591632	5.1216452473466	3.548467816243	4.86892043841654	5.45253866332629	7.00896804675719
ENSMUSG00000100437.2	4.24152805087884	2.53077953908848	1.01514349621292	2.04865809893864	3.548467816243	9.73784087683308	1.09050773266526	2.3363226822524
ENSMUSG00000087213.3	30.7510783688716	46.3976248832888	40.605739848517	46.0948072261194	27.2049199245297	38.1398767675962	30.5342165146272	29.204033528155
ENSMUSG00000070871.11	498.379545978263	568.581803115212	589.798371299709	571.575609603881	596.142593128824	619.164382418637	546.344374065294	546.699507647061
ENSMUSG00000045005.10	814.373385768737	650.41034154574	679.130998966446	494.750930893682	453.02105787369	414.669724005142	546.344374065294	508.150183389897
ENSMUSG00000102140.2	1.06038201271971	1.68718635939232	2.03028699242585	2.04865809893864	3.548467816243	2.43446021920827	2.18101546533052	7.00896804675719
ENSMUSG00000051344.14	528.070242334415	486.753264684685	567.465214383025	545.967383367148	528.721704620207	526.654894088723	435.112585333438	629.638962867021
ENSMUSG00000084416.4	568.364758817764	674.030950577232	593.858945284561	605.378468236368	578.400254047609	503.933265376112	695.743933440434	598.098606656614
ENSMUSG00000025955.14	1.06038201271971	2.53077953908848	2.03028699242585	8.19463239575456	4.73129042165734	1.62297347947218	1.09050773266526	4.6726453645048
ENSMUSG00000070870.7	1.06038201271971	0.843593179696161	1.01514349621292	1.02432904946932	2.36564521082867	0.81148673973609	1.09050773266526	1.1681613411262
ENSMUSG00000067299.12	1.06038201271971	1.68718635939232	2.03028699242585	1.02432904946932	1.18282260541433	1.62297347947218	1.09050773266526	1.1681613411262
ENSMUSG00000100774.2	3.18114603815913	5.90515225787312	7.10600447349047	4.09731619787728	2.36564521082867	2.43446021920827	2.18101546533052	3.5044840233786
ENSMUSG00000044429.9	2.12076402543942	0.843593179696161	1.01514349621292	1.02432904946932	1.18282260541433	0.81148673973609	1.09050773266526	1.1681613411262
ENSMUSG00000044816.11	86.9513250430161	37.9616930863272	73.0903317273305	64.5327301165672	42.581613794916	68.1648861378316	67.611479425246	65.4170351030671
ENSMUSG00000025950.17	5258.43440107704	5129.89012573235	5454.36600515204	5140.08317023705	4326.76509060563	4705.00011698985	4449.27154927425	5187.80451594145
ENSMUSG00000025949.17	1050.83857460523	889.990804579449	1049.65837508416	843.022807713251	914.32187398528	1071.97398319138	806.975722172291	991.768978616143
ENSMUSG00000025946.14	4.24152805087884	3.37437271878464	6.09086097727755	1.02432904946932	7.09693563248601	0.81148673973609	4.36203093066103	3.5044840233786
ENSMUSG00000082774.2	1.06038201271971	0.843593179696161	1.01514349621292	1.02432904946932	2.36564521082867	0.81148673973609	1.09050773266526	1.1681613411262
ENSMUSG00000083242.2	1.06038201271971	1.68718635939232	1.01514349621292	1.02432904946932	1.18282260541433	0.81148673973609	1.09050773266526	2.3363226822524
ENSMUSG00000083289.2	1.06038201271971	1.68718635939232	1.01514349621292	1.02432904946932	1.18282260541433	0.81148673973609	1.09050773266526	1.1681613411262
ENSMUSG00000015222.19	1687.06778223706	1714.1813411426	1899.33348141438	1215.87858172008	690.768401561971	1019.22734510853	970.551882072079	1002.28243068628
ENSMUSG00000055567.19	16.9661122035153	10.1231181563539	14.2120089469809	21.5109100388557	9.46258084331467	6.49189391788872	13.0860927919831	5.840806705631
ENSMUSG00000026005.16	1203.53358443687	1008.09384973691	1197.86932553125	896.287918285655	832.707114211691	1038.7030268622	901.849894914168	974.24655849925
ENSMUSG00000026004.16	810.131857717858	725.490134538698	909.56857260678	688.349121243383	727.435902329816	913.734068942838	652.123624133824	770.986485143291
ENSMUSG00000102559.2	10.6038201271971	5.90515225787312	9.13629146591632	9.21896144522388	5.91411302707167	11.3608143563053	3.27152319799577	10.5134520701358
ENSMUSG00000102374.2	6.36229207631825	8.43593179696161	12.1817219545551	5.1216452473466	3.548467816243	8.92635413709699	2.18101546533052	7.00896804675719
ENSMUSG00000102776.2	1.06038201271971	2.53077953908848	3.04543048863877	4.09731619787728	1.18282260541433	4.05743369868045	4.36203093066103	2.3363226822524
ENSMUSG00000082057.2	1.06038201271971	3.37437271878464	1.01514349621292	2.04865809893864	1.18282260541433	3.24594695894436	1.09050773266526	2.3363226822524
ENSMUSG00000103706.2	4.24152805087884	0.843593179696161	2.03028699242585	1.02432904946932	2.36564521082867	0.81148673973609	1.09050773266526	1.1681613411262
ENSMUSG00000103756.2	22.2680222671139	16.0282704142271	22.3331569166843	18.4379228904478	20.1079842920437	14.6067613152496	9.81456959398732	15.1860974346406
ENSMUSG00000103382.2	4.24152805087884	1.68718635939232	4.0605739848517	1.02432904946932	1.18282260541433	2.43446021920827	2.18101546533052	1.1681613411262
ENSMUSG00000103553.2	8.48305610175767	4.2179658984808	9.13629146591632	17.4135938409785	8.27975823790034	8.1148673973609	21.8101546533052	15.1860974346406
ENSMUSG00000026003.6	6967.77020558121	5800.5467035908	6617.72045181205	7344.43928469503	6194.44198455487	6545.4520427113	6672.81681617871	5194.81348398821
ENSMUSG00000082769.4	19.0868762289548	18.5590499533155	17.2574394356197	18.4379228904478	18.9251616866293	14.6067613152496	18.5386314553094	17.522420116893
ENSMUSG00000061816.16	26543.4825423998	31122.6831785305	29332.5713230724	46249.4809125893	82829.5185893496	61535.0394741877	53638.803846606	32026.3113283159
ENSMUSG00000094191.2	4.24152805087884	4.2179658984808	6.09086097727755	6.14597429681592	7.09693563248601	6.49189391788872	9.81456959398732	4.6726453645048
ENSMUSG00000026000.17	6131.12879754536	6565.68571757522	5822.86309427733	4668.89180748116	4258.1613794916	4166.17292180509	4805.86757785579	4898.10050334215
ENSMUSG00000025991.9	2.12076402543942	1.68718635939232	1.01514349621292	2.04865809893864	3.548467816243	2.43446021920827	2.18101546533052	1.1681613411262
ENSMUSG00000062209.16	37.1133704451898	17.7154567736194	27.408874397749	52.2407815229353	29.5705651353584	25.1560889318188	40.3487861086145	28.0358721870288
ENSMUSG00000104508.2	1.06038201271971	1.68718635939232	1.01514349621292	1.02432904946932	1.18282260541433	0.81148673973609	1.09050773266526	1.1681613411262
ENSMUSG00000087514.2	1.06038201271971	0.843593179696161	1.01514349621292	1.02432904946932	1.18282260541433	0.81148673973609	2.18101546533052	1.1681613411262
ENSMUSG00000099804.2	12.7245841526365	9.27952497665777	10.1514349621292	10.2432904946932	23.6564521082867	12.1723010960414	10.9050773266526	18.6905814580192
ENSMUSG00000100354.2	1.06038201271971	3.37437271878464	1.01514349621292	1.02432904946932	1.18282260541433	0.81148673973609	1.09050773266526	1.1681613411262
ENSMUSG00000101156.2	1.06038201271971	0.843593179696161	1.01514349621292	6.14597429681592	1.18282260541433	0.81148673973609	1.09050773266526	2.3363226822524
ENSMUSG00000025997.14	928.894643142465	555.084312240074	851.705393322643	653.521933561427	509.796542933578	657.304259186233	611.77483802521	519.831796801159
ENSMUSG00000100815.2	1.06038201271971	0.843593179696161	1.01514349621292	1.02432904946932	1.18282260541433	1.62297347947218	3.27152319799577	1.1681613411262
ENSMUSG00000099954.2	1.06038201271971	0.843593179696161	1.01514349621292	1.02432904946932	1.18282260541433	1.62297347947218	4.36203093066103	2.3363226822524
ENSMUSG00000053153.15	1.06038201271971	4.2179658984808	2.03028699242585	38.9245038798342	5.91411302707167	0.81148673973609	6.54304639599155	181.065007874561
ENSMUSG00000026196.8	114.521257373729	130.756942852905	105.574923606144	93.2139435017082	99.3570988548041	129.026391618038	98.1456959398732	115.647972771494
ENSMUSG00000089965.2	1.06038201271971	0.843593179696161	2.03028699242585	1.02432904946932	1.18282260541433	0.81148673973609	1.09050773266526	1.1681613411262
ENSMUSG00000050296.15	2360.41036031407	2527.4051663697	2013.02955299023	1491.42309602733	1023.1415536834	1420.10179453816	1615.04195207725	1487.06938725365
ENSMUSG00000026192.14	1943.68022931523	1614.63734593845	1657.72932931571	1759.79730698829	1486.80801500582	1721.97486171998	1302.06623280232	1762.75546375943
ENSMUSG00000026193.16	8797.98955953543	8974.14424560776	12240.6002773354	9658.39860744622	25988.9782861638	35087.8751394488	11045.7528241664	18875.1509499171
ENSMUSG00000073652.11	1.06038201271971	2.53077953908848	5.07571748106462	3.07298714840796	3.548467816243	3.24594695894436	1.09050773266526	2.3363226822524
ENSMUSG00000101834.2	1.06038201271971	3.37437271878464	2.03028699242585	2.04865809893864	1.18282260541433	3.24594695894436	1.09050773266526	1.1681613411262
ENSMUSG00000100319.2	2.12076402543942	0.843593179696161	2.03028699242585	3.07298714840796	2.36564521082867	1.62297347947218	2.18101546533052	2.3363226822524
ENSMUSG00000099707.7	1.06038201271971	0.843593179696161	1.01514349621292	2.04865809893864	2.36564521082867	0.81148673973609	1.09050773266526	1.1681613411262
ENSMUSG00000101211.2	1.06038201271971	0.843593179696161	1.01514349621292	1.02432904946932	1.18282260541433	0.81148673973609	1.09050773266526	2.3363226822524
ENSMUSG00000101848.2	1.06038201271971	4.2179658984808	2.03028699242585	3.07298714840796	1.18282260541433	3.24594695894436	1.09050773266526	1.1681613411262
ENSMUSG00000059483.6	1.06038201271971	0.843593179696161	1.01514349621292	1.02432904946932	1.18282260541433	1.62297347947218	1.09050773266526	1.1681613411262
ENSMUSG00000101496.2	3.18114603815913	1.68718635939232	2.03028699242585	1.02432904946932	1.18282260541433	0.81148673973609	2.18101546533052	1.1681613411262
ENSMUSG00000102123.2	1.06038201271971	2.53077953908848	3.04543048863877	1.02432904946932	3.548467816243	0.81148673973609	1.09050773266526	2.3363226822524
ENSMUSG00000039395.9	1699.79236638969	1705.74540934564	2043.48385787662	1269.14369229249	1271.53430082041	1675.72011755503	1435.10817618748	1413.4752227627
ENSMUSG00000118839.1	1.06038201271971	0.843593179696161	1.01514349621292	1.02432904946932	1.18282260541433	0.81148673973609	2.18101546533052	1.1681613411262
ENSMUSG00000119668.1	1.06038201271971	0.843593179696161	1.01514349621292	1.02432904946932	2.36564521082867	1.62297347947218	1.09050773266526	1.1681613411262
ENSMUSG00000119873.1	2.12076402543942	2.53077953908848	4.0605739848517	1.02432904946932	2.36564521082867	0.81148673973609	4.36203093066103	5.840806705631
ENSMUSG00000118790.1	1.06038201271971	0.843593179696161	1.01514349621292	2.04865809893864	3.548467816243	2.43446021920827	3.27152319799577	1.1681613411262
ENSMUSG00000026189.14	557.760938690567	547.491973622808	422.299694424576	511.140195685191	406.890976262531	413.858237265406	454.741724521412	360.961854407995
ENSMUSG00000026188.12	11.6642021399168	15.1846772345309	13.196865450768	11.2676195441625	15.3766938703863	14.6067613152496	11.9955850593178	15.1860974346406
ENSMUSG00000026187.10	1410.30807691721	1155.72265618374	1097.37011940617	1118.5673220205	829.158646395448	974.595574423044	899.668879448838	1072.37211115385
ENSMUSG00000039372.6	4.24152805087884	8.43593179696161	6.09086097727755	28.681213385141	14.193871264972	9.73784087683308	6.54304639599155	39.7174855982908
ENSMUSG00000085812.2	2.12076402543942	0.843593179696161	1.01514349621292	1.02432904946932	1.18282260541433	1.62297347947218	2.18101546533052	1.1681613411262
ENSMUSG00000039354.17	945.86075534598	939.762802181523	879.114267720392	929.066447868674	922.601632223181	887.766493271283	896.397356250842	872.616521821271
ENSMUSG00000110712.2	1.06038201271971	0.843593179696161	2.03028699242585	5.1216452473466	1.18282260541433	3.24594695894436	2.18101546533052	1.1681613411262
ENSMUSG00000046330.11	16580.1331508854	21259.3917215229	15036.3054659058	16748.8042878729	14702.4849853002	15870.2461690187	16453.5806704534	15262.0279218138
ENSMUSG00000039323.19	11335.4837159737	21930.0482993814	15656.5581420919	12472.2305063384	9268.59793602672	10972.1122079717	12366.357688424	8341.84013698219
ENSMUSG00000026185.9	31903.7136166979	26709.8472555398	31947.5809693169	42182.8945861961	56855.9169970562	54988.7759447367	38116.5167798488	41225.5818896847
ENSMUSG00000101968.7	1.06038201271971	0.843593179696161	2.03028699242585	1.02432904946932	2.36564521082867	3.24594695894436	1.09050773266526	3.5044840233786
ENSMUSG00000101112.2	2.12076402543942	0.843593179696161	1.01514349621292	1.02432904946932	1.18282260541433	0.81148673973609	2.18101546533052	1.1681613411262
ENSMUSG00000099877.7	1.06038201271971	0.843593179696161	2.03028699242585	1.02432904946932	1.18282260541433	0.81148673973609	1.09050773266526	1.1681613411262
ENSMUSG00000100044.2	2.12076402543942	0.843593179696161	2.03028699242585	3.07298714840796	1.18282260541433	4.05743369868045	1.09050773266526	2.3363226822524
ENSMUSG00000100444.2	1.06038201271971	0.843593179696161	3.04543048863877	2.04865809893864	1.18282260541433	1.62297347947218	2.18101546533052	5.840806705631
ENSMUSG00000100429.2	1.06038201271971	0.843593179696161	1.01514349621292	1.02432904946932	2.36564521082867	0.81148673973609	1.09050773266526	2.3363226822524
ENSMUSG00000100301.7	41.3548984960687	26.9949817502771	29.4391613901748	31.7542005335489	53.227017243645	41.3858237265406	49.0728479699366	38.5493242571646
ENSMUSG00000101344.2	22.2680222671139	16.8718635939232	26.393730901536	30.7298714840796	22.4736295028723	21.9101419728744	26.1721855839662	24.5313881636502
ENSMUSG00000098504.3	3.18114603815913	2.53077953908848	1.01514349621292	1.02432904946932	1.18282260541433	0.81148673973609	1.09050773266526	1.1681613411262
ENSMUSG00000055322.17	9489.35863182868	10394.7551602161	11920.8300760284	11131.3837805831	12437.3796959317	11624.5475467195	12668.4283303723	8978.48806789597
ENSMUSG00000061815.12	90.1324710811753	97.8568088447546	84.2569101856727	80.9219949080763	70.9693563248601	72.222319836512	105.77925006853	45.5582923039218
ENSMUSG00000026180.9	117.702403411888	94.48243612597	74.1054752235435	83.9949820564843	141.93871264972	106.304762905428	79.6070644845638	148.356490323027
ENSMUSG00000048480.6	1.06038201271971	0.843593179696161	1.01514349621292	3.07298714840796	10.645403448729	3.24594695894436	4.36203093066103	3.5044840233786
ENSMUSG00000006304.15	9431.03762112909	9393.41005591675	9056.0951297155	8371.84132131276	6421.54392479442	7511.12126299725	6993.4260895823	7664.30655912899
ENSMUSG00000064272.4	3.18114603815913	4.2179658984808	5.07571748106462	6.14597429681592	8.27975823790034	7.30338065762481	3.27152319799577	1.1681613411262
ENSMUSG00000006299.14	6450.30378337399	7458.20730169376	5664.50070886812	6587.4601171372	6104.54746654338	6030.15796297889	6505.96913308093	5504.37623938665
ENSMUSG00000101503.2	3.18114603815913	2.53077953908848	4.0605739848517	9.21896144522388	2.36564521082867	1.62297347947218	4.36203093066103	3.5044840233786
ENSMUSG00000026179.15	1050.83857460523	1288.16678539604	911.598859599206	1059.15623715128	1208.84470273345	1289.45242944065	1137.39956516986	1002.28243068628
ENSMUSG00000103013.2	5.30191006359855	5.90515225787312	8.12114796970339	11.2676195441625	11.8282260541433	10.5493276165692	5.45253866332629	5.840806705631
ENSMUSG00000006301.18	7095.01604710757	7691.0390192899	6446.16120095207	6825.10445661408	6000.45907726692	6003.3789005676	6657.5497079214	5589.65201728886
ENSMUSG00000099931.2	2.12076402543942	4.2179658984808	10.1514349621292	7.17030334628524	4.73129042165734	6.49189391788872	4.36203093066103	5.840806705631
ENSMUSG00000103403.2	6.36229207631825	9.27952497665777	3.04543048863877	7.17030334628524	5.91411302707167	1.62297347947218	4.36203093066103	4.6726453645048
ENSMUSG00000073650.9	25.449168305273	33.7437271878464	21.3180134204714	58.3867558197513	23.6564521082867	36.5169032881241	19.6291391879746	109.807166065863
ENSMUSG00000026177.12	109.21934731013	90.2644702274892	103.544636613718	142.381737876236	269.683554034468	278.339951729479	153.761590305801	205.596396038211
ENSMUSG00000026176.14	3876.75663850326	4365.59470492763	4134.67946007524	4351.34980214567	4388.27186608718	4247.3215957787	4197.36426302858	3614.29118944446
ENSMUSG00000065468.3	1.06038201271971	4.2179658984808	1.01514349621292	1.02432904946932	1.18282260541433	0.81148673973609	1.09050773266526	1.1681613411262
ENSMUSG00000026175.13	48.7775725851066	39.6488794457196	36.5451658636653	27.6568843356717	24.839274713701	21.9101419728744	18.5386314553094	10.5134520701358
ENSMUSG00000033364.14	773.018487272668	692.590000530548	688.267290432363	620.743403978408	551.19533412308	662.17317962465	660.847685995146	691.55151394671
ENSMUSG00000103227.2	1.06038201271971	0.843593179696161	2.03028699242585	1.02432904946932	2.36564521082867	0.81148673973609	3.27152319799577	5.840806705631
ENSMUSG00000026174.10	1556.64079467253	1520.99850299218	1529.82124879288	1342.89538385428	1279.81405905831	1471.22545914153	1318.4238487923	1432.16580422072
ENSMUSG00000026173.16	254.49168305273	210.054701744344	192.877264280456	359.539496363731	296.888473958998	225.593313646633	259.540840374331	151.860974346406
ENSMUSG00000026135.18	786.803453438024	813.223825227099	835.463097383237	694.495095540199	832.707114211691	940.513131354129	732.821196351053	838.739842928611
ENSMUSG00000026172.13	457.024647482195	535.681669107062	514.677752579953	551.089028614494	544.098398490594	598.065727185499	504.905080224014	526.840764847916
ENSMUSG00000026171.13	999.940237994686	1217.30495830156	1149.14243771303	1022.28039137038	1012.49615023467	992.448282697238	1137.39956516986	939.201718265464
ENSMUSG00000033276.19	76.3475049158191	80.9849452508314	74.1054752235435	119.846498787911	92.2601632223181	91.6980015901782	86.1501108805554	184.569491897939
ENSMUSG00000033257.15	1480.29328975671	1182.71763793402	1442.51890811857	1059.15623715128	1180.45696020351	1282.14904878302	1275.89404721835	1499.91916200604
ENSMUSG00000026170.7	949.04190138414	993.752765682077	1035.44636613718	991.550519886302	975.828649466826	1076.84290362979	1152.66667342718	939.201718265464
ENSMUSG00000006542.14	289.484289472481	247.172801650975	225.361856159269	356.466509215324	495.602671668606	464.170415129044	339.147904858895	359.793693066869
ENSMUSG00000033227.8	276.759705319844	334.906492339376	255.816161045657	260.179578565207	244.844279320767	185.018976659829	196.291391879746	130.834070206134
ENSMUSG00000099472.2	1.06038201271971	2.53077953908848	4.0605739848517	4.09731619787728	1.18282260541433	1.62297347947218	2.18101546533052	4.6726453645048
ENSMUSG00000026167.15	808.011093692418	1645.85029358721	1095.33983241375	1213.82992362114	910.773406169037	949.439485491226	984.728482596728	824.721906835097
ENSMUSG00000090071.5	1.06038201271971	4.2179658984808	1.01514349621292	8.19463239575456	7.09693563248601	5.68040717815263	1.09050773266526	1.1681613411262
ENSMUSG00000055197.5	1.06038201271971	1.68718635939232	1.01514349621292	1.02432904946932	1.18282260541433	0.81148673973609	1.09050773266526	1.1681613411262
ENSMUSG00000006546.4	1049.77819259251	3344.84695749528	2056.68072332738	721.127650826402	1179.27413759809	1226.96795048097	1678.29140057183	596.930445315488
ENSMUSG00000047021.15	1.06038201271971	26.151388570581	4.0605739848517	239.692997575821	55.5926624544737	2.43446021920827	2.18101546533052	626.134478843643
ENSMUSG00000089653.2	1.06038201271971	1.68718635939232	1.01514349621292	4.09731619787728	2.36564521082867	0.81148673973609	1.09050773266526	2.3363226822524
ENSMUSG00000006538.13	3.18114603815913	3.37437271878464	6.09086097727755	11.2676195441625	9.46258084331467	6.49189391788872	6.54304639599155	9.34529072900959
ENSMUSG00000026162.9	211.016020531222	209.211108564648	209.119560219862	259.155249515738	270.866376639883	242.634535181091	227.916116127039	238.304913589745
ENSMUSG00000026205.9	149.513863793479	172.936601837713	171.559250859984	149.552041222521	115.916615330605	145.25612641276	161.395144434458	128.497747523882
ENSMUSG00000033159.15	2485.535437815	2871.59118368573	2452.58668685042	2629.45266998775	2358.54827519618	2339.51627065915	2685.92054555453	2346.83613432253
ENSMUSG00000049339.17	2949.98275938623	3551.52728652084	2785.55375360826	3068.88983221008	2767.80489666954	2470.97712249639	2900.75056888959	2600.32714534692
ENSMUSG00000026197.13	1055.08010265611	1422.29810096773	1042.55237061067	1095.0077538827	984.108407704726	1009.4895042317	1091.59824039792	952.051493017852
ENSMUSG00000026198.16	46.6568085596672	38.8052862660234	34.5148788712394	41.9974910282421	52.0441946382307	36.5169032881241	33.805739712623	43.2219696216694
ENSMUSG00000099519.2	1.06038201271971	1.68718635939232	1.01514349621292	1.02432904946932	1.18282260541433	0.81148673973609	1.09050773266526	1.1681613411262
ENSMUSG00000033124.17	1261.85459513645	1135.47641987103	1240.50535237219	1324.45746096383	1204.11341231179	1237.51727809754	1234.45475337707	1017.46852812092
ENSMUSG00000026199.18	1179.14479814432	1051.96069508111	1027.32521816748	1046.86428855765	863.460501952464	1119.8517008358	1167.93378168449	1036.15910957894
ENSMUSG00000026200.14	265.095503179927	215.116260822521	273.073600481277	196.67117749811	290.974360931926	341.635917428894	222.463577463713	281.526883211414
ENSMUSG00000026201.13	1524.82933429094	1742.86350925227	1532.86667928152	1569.272103787	1553.04608090902	1543.44777897804	1633.58058353256	1526.78687285194
ENSMUSG00000026202.14	18084.8152269346	22799.7928676481	16331.6285670735	20150.6010611605	15646.3774244208	15836.9752126895	16607.3422607592	13890.6065073316
ENSMUSG00000096094.3	4.24152805087884	0.843593179696161	1.01514349621292	3.07298714840796	3.548467816243	0.81148673973609	3.27152319799577	3.5044840233786
ENSMUSG00000026203.17	2946.80161334807	3501.75528891876	2686.0696909794	3317.80179123113	2690.92142731761	2722.53801181458	3065.41723652204	2680.93027788463
ENSMUSG00000026204.16	8.48305610175767	16.8718635939232	13.196865450768	17.4135938409785	33.1190329516014	33.2709563291797	6.54304639599155	9.34529072900959
ENSMUSG00000101840.2	1.06038201271971	1.68718635939232	1.01514349621292	1.02432904946932	1.18282260541433	0.81148673973609	1.09050773266526	2.3363226822524
ENSMUSG00000033061.16	1.06038201271971	0.843593179696161	1.01514349621292	1.02432904946932	2.36564521082867	1.62297347947218	1.09050773266526	1.1681613411262
ENSMUSG00000026209.16	1740.08688287304	1920.86167016816	1645.54760736115	1916.5196515571	2028.54076828558	1897.25599750298	1844.04857593695	1752.2420116893
ENSMUSG00000026208.10	19888.5250305709	23580.9601520468	23136.1354221888	41418.745115292	61699.5755662279	40700.1174314636	42117.5896509976	25371.2961679199
ENSMUSG00000085653.8	92.2532351066147	91.1080634071853	87.3023406743115	152.625028370929	138.390244833477	129.026391618038	130.860927919831	80.6031325377077
ENSMUSG00000026207.17	2483.41467378956	2485.22550738489	2806.87176702874	3947.76415665476	4597.63146724552	3900.00527117165	4184.27817023659	2569.95495047764
ENSMUSG00000033021.17	2123.94517147758	2286.98111015629	1913.54549036136	2072.21766707644	1994.23891272857	2101.75065591647	2240.9933906271	1886.58056591881
ENSMUSG00000033007.16	1.06038201271971	0.843593179696161	1.01514349621292	3.07298714840796	2.36564521082867	1.62297347947218	2.18101546533052	3.5044840233786
ENSMUSG00000102605.2	1.06038201271971	0.843593179696161	1.01514349621292	1.02432904946932	1.18282260541433	1.62297347947218	1.09050773266526	1.1681613411262
ENSMUSG00000032997.17	1015.84596818548	1540.40114612519	1029.35550515991	1230.21918841265	2409.409647229	2173.16148901325	1691.37749336381	1432.16580422072
ENSMUSG00000026211.19	1099.61614719034	1123.66611535529	1062.85524053493	1476.05816028529	1820.36398973266	1747.1309506518	1443.8322380488	1323.52679949598
ENSMUSG00000051703.15	33.9322244070307	56.5207430396428	27.408874397749	41.9974910282421	43.7644364003304	41.3858237265406	73.0640180885723	52.567260350679
ENSMUSG00000032968.5	581.089342970401	451.322351137446	355.300223674523	367.734128759486	367.857830283858	417.915670964086	550.706404995955	273.349753823531
ENSMUSG00000026213.16	1335.02095401411	1219.83573784065	1084.1732539554	1187.19736833494	1101.20784564075	1109.30237321924	1251.90287709972	1248.76447366391
ENSMUSG00000006576.17	636.229207631825	563.520244037035	621.26781968231	592.062190593267	823.244533368377	757.928614913508	720.825611291735	762.809355755408
ENSMUSG00000082012.2	1.06038201271971	0.843593179696161	2.03028699242585	1.02432904946932	1.18282260541433	0.81148673973609	1.09050773266526	2.3363226822524
ENSMUSG00000026235.15	815.433767781456	579.548514451262	753.23647418999	533.675434773516	461.30081611159	569.663691294735	534.348789005976	554.876637034945
ENSMUSG00000101849.2	4.24152805087884	3.37437271878464	3.04543048863877	3.07298714840796	4.73129042165734	3.24594695894436	2.18101546533052	1.1681613411262
ENSMUSG00000102052.2	2.12076402543942	0.843593179696161	3.04543048863877	1.02432904946932	1.18282260541433	2.43446021920827	1.09050773266526	1.1681613411262
ENSMUSG00000004872.16	29.6906963561519	26.9949817502771	85.2720536818856	17.4135938409785	31.936210346187	27.5905491510271	30.5342165146272	26.8677108459026
ENSMUSG00000118426.2	1.06038201271971	0.843593179696161	1.01514349621292	1.02432904946932	4.73129042165734	0.81148673973609	1.09050773266526	1.1681613411262
ENSMUSG00000032908.10	642.591499708144	729.708100437179	523.814044045869	354.417851116385	377.320411127173	473.908256005877	480.913910105379	403.015662688539
ENSMUSG00000099561.2	1.06038201271971	0.843593179696161	1.01514349621292	1.02432904946932	1.18282260541433	0.81148673973609	1.09050773266526	2.3363226822524
ENSMUSG00000026245.17	2367.83303440311	2169.72165817853	1988.66610908112	2196.16148206222	1806.17011846769	1907.80532511955	1924.74614815418	1867.88998446079
ENSMUSG00000104018.2	15.9057301907956	5.90515225787312	4.0605739848517	8.19463239575456	9.46258084331467	11.3608143563053	4.36203093066103	7.00896804675719
ENSMUSG00000090486.3	1.06038201271971	4.2179658984808	2.03028699242585	1.02432904946932	3.548467816243	2.43446021920827	2.18101546533052	1.1681613411262
ENSMUSG00000012187.14	5.30191006359855	5.90515225787312	10.1514349621292	6.14597429681592	2.36564521082867	5.68040717815263	4.36203093066103	14.0179360935144
ENSMUSG00000099364.3	79.5286509539782	69.1746407350852	64.9691837576271	86.0436401554229	89.8945180114894	110.362196604108	87.2406186132206	95.7892299723483
ENSMUSG00000032883.16	2591.57363908697	1591.01673690696	1755.18310495215	2195.13715301275	1338.95518932903	1588.07954966353	1603.04636701793	1456.69719238437
ENSMUSG00000079470.9	580.028960957681	310.442290128187	375.603093598782	323.687979632305	234.198875872038	275.905491510271	291.165564621624	259.331817730016
ENSMUSG00000099377.2	2.12076402543942	2.53077953908848	1.01514349621292	2.04865809893864	1.18282260541433	1.62297347947218	1.09050773266526	7.00896804675719
ENSMUSG00000047330.9	85.8909430302964	111.354299719893	123.847506537977	88.0922982543616	234.198875872038	191.510870577717	113.412804197187	158.869942393163
ENSMUSG00000101324.2	1.06038201271971	1.68718635939232	2.03028699242585	1.02432904946932	3.548467816243	2.43446021920827	2.18101546533052	2.3363226822524
ENSMUSG00000072978.4	24.3887862925533	17.7154567736194	13.196865450768	17.4135938409785	18.9251616866293	21.9101419728744	19.6291391879746	28.0358721870288
ENSMUSG00000050711.8	5.30191006359855	2.53077953908848	2.03028699242585	1.02432904946932	3.548467816243	27.5905491510271	6.54304639599155	1.1681613411262
ENSMUSG00000054702.15	1577.84843492693	1403.73905101441	1787.66769683096	1056.08325000287	719.156144091915	1089.82669146557	883.311263458859	1108.58511272876
ENSMUSG00000102235.2	2.12076402543942	1.68718635939232	6.09086097727755	2.04865809893864	4.73129042165734	0.81148673973609	1.09050773266526	2.3363226822524
ENSMUSG00000073643.12	400.82440080805	377.92974450388	522.798900549656	385.147722600465	505.065252511921	545.319089102653	453.651216788747	574.73537983409
ENSMUSG00000104497.2	1.06038201271971	2.53077953908848	1.01514349621292	1.02432904946932	1.18282260541433	1.62297347947218	2.18101546533052	4.6726453645048
ENSMUSG00000026248.10	997.819473969246	987.847613424204	977.583186853046	994.62350703471	988.839698126383	938.890157874656	932.384111428795	828.226390858475
ENSMUSG00000026249.11	2056.08072266352	2571.2720117139	2782.50832311963	2661.20687052129	3979.01524461382	4219.73104662767	2804.78588841504	3600.27325335095
ENSMUSG00000067106.7	76.3475049158191	64.9566748366044	59.8934662765625	53.2651105724047	62.6895980869597	47.8777176444293	40.3487861086145	60.7443897385623
ENSMUSG00000100397.2	16.9661122035153	8.43593179696161	15.2271524431939	12.2919485936318	10.645403448729	7.30338065762481	6.54304639599155	14.0179360935144
ENSMUSG00000102518.2	1.06038201271971	0.843593179696161	1.01514349621292	1.02432904946932	1.18282260541433	0.81148673973609	2.18101546533052	1.1681613411262
ENSMUSG00000099552.2	10.6038201271971	1.68718635939232	2.03028699242585	6.14597429681592	9.46258084331467	2.43446021920827	3.27152319799577	2.3363226822524
ENSMUSG00000043230.3	43.4756625215081	37.9616930863272	51.7723183068591	25.608226236733	31.936210346187	38.1398767675962	26.1721855839662	23.363226822524
ENSMUSG00000101257.2	157.996919895237	130.756942852905	143.135232966022	154.673686469867	65.0552432977884	107.116249645164	101.417219137869	85.2757779022125
ENSMUSG00000103404.2	1.06038201271971	0.843593179696161	1.01514349621292	1.02432904946932	1.18282260541433	1.62297347947218	1.09050773266526	1.1681613411262
ENSMUSG00000004364.15	5271.15898522967	4767.145058463	5509.18375394754	4983.36082566824	4361.06694616265	4894.07652734836	4429.64241008628	4076.88308053043
ENSMUSG00000103076.2	5.30191006359855	10.1231181563539	8.12114796970339	9.21896144522388	2.36564521082867	3.24594695894436	5.45253866332629	3.5044840233786
ENSMUSG00000103525.2	3.18114603815913	0.843593179696161	1.01514349621292	1.02432904946932	1.18282260541433	0.81148673973609	1.09050773266526	1.1681613411262
ENSMUSG00000101722.2	2.12076402543942	2.53077953908848	1.01514349621292	1.02432904946932	1.18282260541433	0.81148673973609	3.27152319799577	2.3363226822524
ENSMUSG00000090637.3	3.18114603815913	10.1231181563539	3.04543048863877	1.02432904946932	2.36564521082867	1.62297347947218	3.27152319799577	4.6726453645048
ENSMUSG00000101483.2	1.06038201271971	0.843593179696161	1.01514349621292	1.02432904946932	1.18282260541433	0.81148673973609	1.09050773266526	2.3363226822524
ENSMUSG00000038608.16	369.012940426459	400.706760355676	461.89029077688	521.383486179884	519.259123776893	583.458965870249	374.044152304183	992.937139957269
ENSMUSG00000054976.15	11.6642021399168	4.2179658984808	2.03028699242585	1.02432904946932	1.18282260541433	1.62297347947218	1.09050773266526	2.3363226822524
ENSMUSG00000087008.5	20.1472582416745	3.37437271878464	22.3331569166843	10.2432904946932	14.193871264972	9.73784087683308	2.18101546533052	12.8497747523882
ENSMUSG00000100561.2	1.06038201271971	1.68718635939232	1.01514349621292	1.02432904946932	1.18282260541433	0.81148673973609	1.09050773266526	1.1681613411262
ENSMUSG00000055980.3	791.044981488903	664.751425600575	844.599388849153	867.606704900515	1042.06671537003	1216.4186228644	813.518768568282	857.43042438663
ENSMUSG00000022591.6	2.12076402543942	1.68718635939232	1.01514349621292	9.21896144522388	2.36564521082867	3.24594695894436	1.09050773266526	1.1681613411262
ENSMUSG00000026142.16	1245.94886494566	1353.96705341234	1307.50482312225	1118.5673220205	960.451955596439	1075.21993015032	1090.50773266526	985.928171910512
ENSMUSG00000104493.2	5.30191006359855	1.68718635939232	4.0605739848517	2.04865809893864	2.36564521082867	0.81148673973609	3.27152319799577	4.6726453645048
ENSMUSG00000100786.2	1.06038201271971	1.68718635939232	1.01514349621292	1.02432904946932	1.18282260541433	0.81148673973609	1.09050773266526	1.1681613411262
ENSMUSG00000067158.10	50.898336610546	73.392606633566	82.2266231932469	57.3624267702819	52.0441946382307	99.8128689875391	67.611479425246	77.0986485143291
ENSMUSG00000079465.9	63.6229207631825	57.3643362193389	72.0751882311176	76.824678710199	52.0441946382307	43.0087972060128	69.7924948905765	31.5403562104074
ENSMUSG00000097564.3	18.0264942162351	14.3410840548347	24.3634439091102	14.3406066925705	15.3766938703863	8.1148673973609	17.4481237226441	17.522420116893
ENSMUSG00000026150.15	2570.36599883257	2672.50319327744	2630.23679868769	2693.98540010431	2760.70796103706	2789.89141121268	2756.80354817777	2478.83836586979
ENSMUSG00000101450.2	8.48305610175767	13.4974908751386	11.1665784583422	3.07298714840796	14.193871264972	7.30338065762481	6.54304639599155	9.34529072900959
ENSMUSG00000102280.2	1.06038201271971	0.843593179696161	1.01514349621292	1.02432904946932	1.18282260541433	0.81148673973609	1.09050773266526	2.3363226822524
ENSMUSG00000100744.2	1.06038201271971	0.843593179696161	1.01514349621292	1.02432904946932	1.18282260541433	0.81148673973609	2.18101546533052	1.1681613411262
ENSMUSG00000026159.14	2205.59458645699	2069.33406979468	2248.54284411163	2042.51212464183	1919.72108858746	2130.96417854697	1818.96689808565	2099.18593000378
ENSMUSG00000113880.2	10.6038201271971	12.6538976954424	20.3028699242585	15.3649357420398	23.6564521082867	17.852708274194	19.6291391879746	15.1860974346406
ENSMUSG00000113973.2	1.06038201271971	3.37437271878464	1.01514349621292	2.04865809893864	1.18282260541433	1.62297347947218	1.09050773266526	1.1681613411262
ENSMUSG00000113084.2	1.06038201271971	1.68718635939232	1.01514349621292	1.02432904946932	1.18282260541433	0.81148673973609	2.18101546533052	1.1681613411262
ENSMUSG00000101784.2	1.06038201271971	2.53077953908848	4.0605739848517	1.02432904946932	3.548467816243	3.24594695894436	2.18101546533052	2.3363226822524
ENSMUSG00000038496.17	24.3887862925533	24.4642022111887	23.3483004128973	10.2432904946932	10.645403448729	25.1560889318188	17.4481237226441	9.34529072900959
ENSMUSG00000101315.2	1.06038201271971	1.68718635939232	1.01514349621292	1.02432904946932	2.36564521082867	0.81148673973609	1.09050773266526	1.1681613411262
ENSMUSG00000026166.15	18.0264942162351	8.43593179696161	8.12114796970339	37.9001748303649	7.09693563248601	5.68040717815263	23.9911701186357	164.710749098794
ENSMUSG00000101173.2	1.06038201271971	1.68718635939232	1.01514349621292	1.02432904946932	1.18282260541433	0.81148673973609	1.09050773266526	1.1681613411262
ENSMUSG00000053161.17	6.36229207631825	5.06155907817696	3.04543048863877	13.3162776431012	10.645403448729	5.68040717815263	2.18101546533052	28.0358721870288
ENSMUSG00000026163.18	25.449168305273	26.9949817502771	50.7571748106462	22.5352390883251	50.8613720328164	45.443257425221	33.805739712623	21.0269041402716
ENSMUSG00000079140.4	1.06038201271971	0.843593179696161	1.01514349621292	1.02432904946932	1.18282260541433	0.81148673973609	1.09050773266526	2.3363226822524
ENSMUSG00000045658.17	648.953791784462	733.92606633566	727.857886784667	804.098303833417	807.86783949799	952.68543245017	700.105964371095	591.089638609857
ENSMUSG00000102750.2	3.18114603815913	0.843593179696161	1.01514349621292	1.02432904946932	1.18282260541433	0.81148673973609	1.09050773266526	1.1681613411262
ENSMUSG00000036766.13	68.9248308267811	64.9566748366044	83.2417666894598	115.749182590033	34.3018555570157	73.8452933159842	42.5298015739451	61.9125510796885
ENSMUSG00000026219.15	7267.85831518089	6288.14356145518	7101.94389950562	6103.97680578768	5780.45407265985	6650.13383213726	5811.31570737316	6143.36049298268
ENSMUSG00000103505.2	2.12076402543942	1.68718635939232	2.03028699242585	2.04865809893864	1.18282260541433	0.81148673973609	2.18101546533052	1.1681613411262
ENSMUSG00000104503.2	4.24152805087884	3.37437271878464	4.0605739848517	3.07298714840796	2.36564521082867	2.43446021920827	6.54304639599155	1.1681613411262
ENSMUSG00000073633.10	138.910043666282	182.216126814371	168.513820371345	189.500874151824	139.573067438891	144.444639673024	136.313466583157	148.356490323027
ENSMUSG00000026220.7	40.2945164833489	26.151388570581	48.7268878182204	33.8028586324876	49.678549427402	33.2709563291797	45.8013247719408	65.4170351030671
ENSMUSG00000118590.2	6.36229207631825	4.2179658984808	4.0605739848517	2.04865809893864	7.09693563248601	0.81148673973609	3.27152319799577	12.8497747523882
ENSMUSG00000099693.2	1.06038201271971	0.843593179696161	1.01514349621292	3.07298714840796	1.18282260541433	2.43446021920827	1.09050773266526	5.840806705631
ENSMUSG00000052477.16	20.1472582416745	3.37437271878464	6.09086097727755	28.681213385141	11.8282260541433	17.852708274194	2.18101546533052	56.0717443740576
ENSMUSG00000064281.8	15.9057301907956	11.8103045157462	15.2271524431939	18.4379228904478	14.193871264972	14.6067613152496	8.72406186132206	10.5134520701358
ENSMUSG00000118640.2	1.06038201271971	0.843593179696161	1.01514349621292	1.02432904946932	1.18282260541433	0.81148673973609	3.27152319799577	2.3363226822524
ENSMUSG00000061852.10	1.06038201271971	2.53077953908848	1.01514349621292	3.07298714840796	2.36564521082867	0.81148673973609	1.09050773266526	3.5044840233786
ENSMUSG00000101279.2	6.36229207631825	2.53077953908848	2.03028699242585	3.07298714840796	1.18282260541433	3.24594695894436	2.18101546533052	3.5044840233786
ENSMUSG00000089844.8	1.06038201271971	1.68718635939232	4.0605739848517	11.2676195441625	3.548467816243	1.62297347947218	4.36203093066103	18.6905814580192
ENSMUSG00000073631.3	1.06038201271971	0.843593179696161	1.01514349621292	1.02432904946932	2.36564521082867	0.81148673973609	1.09050773266526	1.1681613411262
ENSMUSG00000072109.12	5.30191006359855	1.68718635939232	1.01514349621292	30.7298714840796	5.91411302707167	4.05743369868045	9.81456959398732	30.3721948692812
ENSMUSG00000090186.8	4.24152805087884	2.53077953908848	4.0605739848517	3.07298714840796	1.18282260541433	4.86892043841654	1.09050773266526	1.1681613411262
ENSMUSG00000089716.8	1.06038201271971	0.843593179696161	1.01514349621292	1.02432904946932	1.18282260541433	0.81148673973609	1.09050773266526	3.5044840233786
ENSMUSG00000118618.2	10.6038201271971	3.37437271878464	1.01514349621292	5.1216452473466	7.09693563248601	2.43446021920827	2.18101546533052	3.5044840233786
ENSMUSG00000079457.12	107.098583284691	68.331047555389	40.605739848517	56.3380977208126	75.7006467465174	23.5331154523466	74.1545258212375	56.0717443740576
ENSMUSG00000079455.10	1.06038201271971	0.843593179696161	1.01514349621292	2.04865809893864	1.18282260541433	0.81148673973609	1.09050773266526	3.5044840233786
ENSMUSG00000091199.11	2.12076402543942	0.843593179696161	1.01514349621292	1.02432904946932	1.18282260541433	0.81148673973609	2.18101546533052	1.1681613411262
ENSMUSG00000089652.2	10.6038201271971	5.90515225787312	8.12114796970339	2.04865809893864	4.73129042165734	2.43446021920827	2.18101546533052	5.840806705631
ENSMUSG00000118591.2	14.8453481780759	7.59233861726545	7.10600447349047	14.3406066925705	7.09693563248601	4.05743369868045	8.72406186132206	3.5044840233786
ENSMUSG00000101751.2	1.06038201271971	0.843593179696161	1.01514349621292	1.02432904946932	1.18282260541433	1.62297347947218	2.18101546533052	4.6726453645048
ENSMUSG00000089714.2	8.48305610175767	8.43593179696161	6.09086097727755	4.09731619787728	5.91411302707167	4.86892043841654	3.27152319799577	5.840806705631
ENSMUSG00000118607.2	76.3475049158191	63.269488477212	57.8631792841367	46.0948072261194	30.7533877407727	38.9513635073323	33.805739712623	77.0986485143291
ENSMUSG00000118632.2	14.8453481780759	6.74874543756928	10.1514349621292	8.19463239575456	7.09693563248601	8.1148673973609	9.81456959398732	7.00896804675719
ENSMUSG00000070034.14	220.559458645699	165.344263220447	190.84697728803	416.901923134013	320.544926067285	253.18386279766	250.816778513009	519.831796801159
ENSMUSG00000090103.2	1.06038201271971	0.843593179696161	4.0605739848517	2.04865809893864	1.18282260541433	0.81148673973609	1.09050773266526	2.3363226822524
ENSMUSG00000070031.12	109.21934731013	116.41585879807	131.96865450768	209.987455141211	180.971858628393	145.25612641276	119.955850593178	429.883373534441
ENSMUSG00000073628.6	3.18114603815913	1.68718635939232	1.01514349621292	1.02432904946932	1.18282260541433	1.62297347947218	1.09050773266526	10.5134520701358
ENSMUSG00000090246.2	13.7849661653562	7.59233861726545	14.2120089469809	8.19463239575456	13.0110486595577	5.68040717815263	10.9050773266526	8.17712938788339
ENSMUSG00000026222.17	968.128777613094	781.167284398645	838.508527871875	1161.58914209821	958.086310385611	794.445518201632	942.198681022783	1300.16357267346
ENSMUSG00000052760.17	63.6229207631825	48.9284044223773	71.0600447349047	197.695506547579	111.185324908947	111.98517008358	63.2494484945849	398.343017324034
ENSMUSG00000100217.2	1.06038201271971	2.53077953908848	1.01514349621292	3.07298714840796	2.36564521082867	0.81148673973609	3.27152319799577	1.1681613411262
ENSMUSG00000036707.17	6440.76034525951	6434.92877472231	6937.49065311912	6212.55568503143	5565.18035847444	6200.57017832347	6106.84330292544	5584.97937192436
ENSMUSG00000026223.16	4777.02096730229	5690.0359970506	4452.41937438989	4591.04279972149	5871.53141327676	5225.97460390042	5073.04197235878	4333.8785755782
ENSMUSG00000026224.12	1.06038201271971	1.68718635939232	5.07571748106462	7.17030334628524	4.73129042165734	2.43446021920827	2.18101546533052	7.00896804675719
ENSMUSG00000099767.2	1.06038201271971	1.68718635939232	1.01514349621292	1.02432904946932	1.18282260541433	2.43446021920827	2.18101546533052	2.3363226822524
ENSMUSG00000049608.10	10.6038201271971	9.27952497665777	4.0605739848517	8.19463239575456	24.839274713701	34.0824430689158	15.2671082573136	30.3721948692812
ENSMUSG00000100108.2	1.06038201271971	0.843593179696161	1.01514349621292	1.02432904946932	1.18282260541433	1.62297347947218	1.09050773266526	1.1681613411262
ENSMUSG00000099342.2	8.48305610175767	5.06155907817696	5.07571748106462	4.09731619787728	3.548467816243	3.24594695894436	4.36203093066103	4.6726453645048
ENSMUSG00000026227.12	147.39309976804	163.657076861055	93.393201651589	128.041131183665	96.9914536439754	99.8128689875391	121.046358325844	50.2309376684266
ENSMUSG00000026229.18	4201.23353439549	3962.35716503287	3906.27217342733	3978.49402813884	3928.153872581	3996.57219320024	3604.12805645868	3800.02884268353
ENSMUSG00000077274.3	1.06038201271971	0.843593179696161	2.03028699242585	1.02432904946932	1.18282260541433	0.81148673973609	1.09050773266526	1.1681613411262
ENSMUSG00000026228.7	74.2267408903796	46.3976248832888	53.802605299285	56.3380977208126	101.722744065633	137.952745755135	43.6203093066103	122.656940818251
ENSMUSG00000103272.2	6.36229207631825	5.90515225787312	3.04543048863877	2.04865809893864	4.73129042165734	4.86892043841654	6.54304639599155	10.5134520701358
ENSMUSG00000062590.14	259.793593116329	259.826699346417	247.695013075954	225.352390883251	225.919117634138	298.627120222881	223.554085196378	260.499979071142
ENSMUSG00000087538.2	2.12076402543942	0.843593179696161	1.01514349621292	5.1216452473466	1.18282260541433	2.43446021920827	2.18101546533052	9.34529072900959
ENSMUSG00000079445.4	26.5095503179927	45.5540317035927	20.3028699242585	37.9001748303649	37.8503233732587	31.6479828497075	23.9911701186357	68.9215191264457
ENSMUSG00000026234.13	19892.7665586217	17134.2210728087	18067.5239455976	16173.1313620711	13387.1862480794	16097.4624561448	13413.2451117827	15736.301426311
ENSMUSG00000104627.3	1.06038201271971	0.843593179696161	5.07571748106462	1.02432904946932	1.18282260541433	0.81148673973609	1.09050773266526	1.1681613411262
ENSMUSG00000073627.8	68.9248308267811	59.8951157584274	87.3023406743115	52.2407815229353	94.6258084331467	86.0175944120256	90.5121418112164	81.7712938788339
ENSMUSG00000026237.7	2.12076402543942	0.843593179696161	2.03028699242585	5.1216452473466	1.18282260541433	0.81148673973609	3.27152319799577	4.6726453645048
ENSMUSG00000036574.6	1.06038201271971	1.68718635939232	2.03028699242585	1.02432904946932	1.18282260541433	0.81148673973609	1.09050773266526	2.3363226822524
ENSMUSG00000101328.2	1.06038201271971	0.843593179696161	1.01514349621292	1.02432904946932	1.18282260541433	1.62297347947218	1.09050773266526	1.1681613411262
ENSMUSG00000026238.15	24231.8497546708	27232.0314337718	23575.692556049	21561.1021622797	21134.6743135433	24847.7239707191	21525.5321350795	18509.5164501446
ENSMUSG00000026239.15	547.15711856337	646.192375647259	596.904375773199	693.47076649073	819.696065552134	621.598842637845	719.73510355907	648.32954432504
ENSMUSG00000102927.2	3.18114603815913	0.843593179696161	1.01514349621292	8.19463239575456	1.18282260541433	1.62297347947218	1.09050773266526	4.6726453645048
ENSMUSG00000026240.13	712.576712547645	690.902814171156	624.313250170948	740.589902766319	785.394209995118	650.812365268344	766.626936063676	661.179319077429
ENSMUSG00000103609.2	1.06038201271971	2.53077953908848	1.01514349621292	1.02432904946932	1.18282260541433	0.81148673973609	2.18101546533052	1.1681613411262
ENSMUSG00000026241.6	14.8453481780759	18.5590499533155	7.10600447349047	22.5352390883251	24.839274713701	32.4594695894436	23.9911701186357	29.204033528155
ENSMUSG00000053333.16	776.199633310827	775.262132140772	753.23647418999	769.27111615146	611.519286999211	693.009675734621	621.589407619197	723.091870157117
ENSMUSG00000100768.2	1.06038201271971	0.843593179696161	1.01514349621292	1.02432904946932	2.36564521082867	0.81148673973609	1.09050773266526	1.1681613411262
ENSMUSG00000104121.2	2.12076402543942	1.68718635939232	1.01514349621292	2.04865809893864	3.548467816243	0.81148673973609	1.09050773266526	1.1681613411262
ENSMUSG00000102383.2	1.06038201271971	1.68718635939232	1.01514349621292	1.02432904946932	2.36564521082867	0.81148673973609	1.09050773266526	1.1681613411262
ENSMUSG00000102293.2	2.12076402543942	1.68718635939232	1.01514349621292	1.02432904946932	1.18282260541433	0.81148673973609	1.09050773266526	2.3363226822524
ENSMUSG00000102649.2	16.9661122035153	15.1846772345309	15.2271524431939	13.3162776431012	14.193871264972	9.73784087683308	29.443708781962	30.3721948692812
ENSMUSG00000084106.5	1876.87616251388	2075.23922205255	1575.50270612246	1834.57332759955	1433.58099776217	1756.86879152864	1648.84769178987	1520.94606614631
ENSMUSG00000102571.2	6.36229207631825	6.74874543756928	5.07571748106462	14.3406066925705	7.09693563248601	2.43446021920827	7.6335541286568	9.34529072900959
ENSMUSG00000102956.2	1.06038201271971	1.68718635939232	1.01514349621292	1.02432904946932	2.36564521082867	1.62297347947218	1.09050773266526	3.5044840233786
ENSMUSG00000103984.2	16.9661122035153	21.089829492404	13.196865450768	10.2432904946932	8.27975823790034	5.68040717815263	26.1721855839662	17.522420116893
ENSMUSG00000101940.3	32.871842394311	34.5873203675426	44.6663138333687	25.608226236733	28.387742529944	32.4594695894436	33.805739712623	15.1860974346406
ENSMUSG00000036500.5	1.06038201271971	0.843593179696161	1.01514349621292	3.07298714840796	1.18282260541433	0.81148673973609	1.09050773266526	15.1860974346406
ENSMUSG00000026247.14	2.12076402543942	10.1231181563539	14.2120089469809	6.14597429681592	4.73129042165734	1.62297347947218	5.45253866332629	5.840806705631
ENSMUSG00000026251.14	165.419593984275	64.9566748366044	168.513820371345	240.71732662529	467.214929138662	303.496040661298	258.450332641666	306.058271375064
ENSMUSG00000026253.15	3.18114603815913	3.37437271878464	2.03028699242585	4.09731619787728	211.725246369166	134.706798796191	83.9690954152248	74.7623258320767
ENSMUSG00000026254.18	2471.75047164964	2598.26699346417	2216.05825223281	2384.63802716458	2378.65625948823	2423.9108915917	2406.75056599222	2249.87874300906
ENSMUSG00000088318.3	1.06038201271971	0.843593179696161	2.03028699242585	1.02432904946932	1.18282260541433	0.81148673973609	1.09050773266526	1.1681613411262
ENSMUSG00000026255.16	190.868762289548	181.372533634675	223.331569166843	211.01178419068	202.262665525851	247.503455619508	186.476822285759	142.515683617396
ENSMUSG00000089821.2	1.06038201271971	1.68718635939232	2.03028699242585	2.04865809893864	1.18282260541433	0.81148673973609	1.09050773266526	1.1681613411262
ENSMUSG00000048000.16	2957.40543347527	2737.45986811404	3123.59653784717	2706.27734869794	2498.12134263507	2577.28188540182	2612.85652746596	2580.46840254777
ENSMUSG00000079436.4	4.24152805087884	9.27952497665777	4.0605739848517	6.14597429681592	14.193871264972	5.68040717815263	8.72406186132206	12.8497747523882
ENSMUSG00000026258.6	9.54343811447738	10.1231181563539	18.2725829318326	4.09731619787728	3.548467816243	2.43446021920827	6.54304639599155	3.5044840233786
ENSMUSG00000026259.15	844.064082124888	871.431754626134	674.055281485382	642.254314017264	390.33145978673	469.850822307196	486.366448768705	553.708475693818
ENSMUSG00000079434.9	824.977205895934	825.034129742845	776.584774602887	1314.21417046914	985.29123031014	862.610404339464	1055.61148521997	745.286935638515
ENSMUSG00000090994.2	2.12076402543942	0.843593179696161	2.03028699242585	3.07298714840796	2.36564521082867	1.62297347947218	1.09050773266526	1.1681613411262
ENSMUSG00000026288.15	341.443008095746	323.939781003326	399.966537507892	653.521933561427	734.532837962302	676.779940939899	498.362033828023	1283.80931389769
ENSMUSG00000026289.16	1348.80592017947	1438.32637138195	1396.83745078898	1369.52793914048	1369.7085770698	1382.7734045103	1358.77263490091	1230.07389220589
ENSMUSG00000087968.3	3.18114603815913	0.843593179696161	1.01514349621292	1.02432904946932	2.36564521082867	0.81148673973609	1.09050773266526	2.3363226822524
ENSMUSG00000089281.3	2.12076402543942	3.37437271878464	1.01514349621292	2.04865809893864	1.18282260541433	0.81148673973609	1.09050773266526	3.5044840233786
ENSMUSG00000056055.14	7.42267408903796	10.1231181563539	24.3634439091102	19.4622519399171	11.8282260541433	20.2871684934023	16.3576159899789	17.522420116893
ENSMUSG00000070738.11	1517.4066602019	1373.36969654535	1522.71524431939	1970.80909117897	1936.28060506327	1786.89380089887	1726.2737408091	2143.57606096658
ENSMUSG00000101942.2	1.06038201271971	2.53077953908848	2.03028699242585	1.02432904946932	2.36564521082867	4.86892043841654	4.36203093066103	1.1681613411262
ENSMUSG00000103591.2	1.06038201271971	2.53077953908848	2.03028699242585	2.04865809893864	1.18282260541433	0.81148673973609	1.09050773266526	2.3363226822524
ENSMUSG00000005501.15	1906.56685887004	1537.8703665861	1841.47030213024	1497.56907032415	1457.23744987046	1634.33429382849	1605.22738248326	1662.29358842258
ENSMUSG00000092220.2	13.7849661653562	15.1846772345309	6.09086097727755	26.6325552862023	7.09693563248601	7.30338065762481	10.9050773266526	15.1860974346406
ENSMUSG00000090124.8	487.775725851066	437.824860262307	326.876205780562	238.668668526352	227.101940239552	295.381173263937	288.984549156293	388.997726595024
ENSMUSG00000082837.2	1.06038201271971	0.843593179696161	2.03028699242585	1.02432904946932	1.18282260541433	0.81148673973609	1.09050773266526	1.1681613411262
ENSMUSG00000090145.8	110.27972932285	121.477417876247	93.393201651589	59.4110848692206	39.033145978673	47.0662309046932	41.4392938412798	78.2668098554553
ENSMUSG00000084195.3	1.06038201271971	1.68718635939232	1.01514349621292	1.02432904946932	1.18282260541433	2.43446021920827	1.09050773266526	3.5044840233786
ENSMUSG00000081261.2	3.18114603815913	1.68718635939232	2.03028699242585	1.02432904946932	2.36564521082867	1.62297347947218	2.18101546533052	1.1681613411262
ENSMUSG00000054545.18	148.453481780759	137.505688290474	173.58953785241	83.9949820564843	94.6258084331467	137.952745755135	160.304636701793	188.073975921318
ENSMUSG00000082677.2	1.06038201271971	1.68718635939232	1.01514349621292	1.02432904946932	1.18282260541433	0.81148673973609	1.09050773266526	2.3363226822524
ENSMUSG00000089943.2	3.18114603815913	5.90515225787312	4.0605739848517	2.04865809893864	5.91411302707167	5.68040717815263	1.09050773266526	3.5044840233786
ENSMUSG00000081488.2	8.48305610175767	6.74874543756928	3.04543048863877	1.02432904946932	4.73129042165734	2.43446021920827	5.45253866332629	11.681613411262
ENSMUSG00000090171.2	1.06038201271971	2.53077953908848	2.03028699242585	2.04865809893864	1.18282260541433	1.62297347947218	3.27152319799577	1.1681613411262
ENSMUSG00000081984.4	16.9661122035153	18.5590499533155	11.1665784583422	7.17030334628524	24.839274713701	16.2297347947218	11.9955850593178	8.17712938788339
ENSMUSG00000089960.2	23.3284042798336	18.5590499533155	28.4240178939619	14.3406066925705	15.3766938703863	12.1723010960414	22.9006623859704	15.1860974346406
ENSMUSG00000079429.10	50.898336610546	32.9001340081503	39.590596352304	27.6568843356717	33.1190329516014	25.9675756715549	50.1633557026019	32.7085175515336
ENSMUSG00000044783.17	2945.74123133535	3145.75896708698	3263.68634032455	2301.66737415756	3198.35232504036	3161.55233801181	3391.47904858895	3221.78897882606
ENSMUSG00000036251.17	6.36229207631825	3.37437271878464	3.04543048863877	2.04865809893864	1.18282260541433	2.43446021920827	1.09050773266526	2.3363226822524
ENSMUSG00000099553.2	3.18114603815913	6.74874543756928	3.04543048863877	23.5595681377944	3.548467816243	3.24594695894436	1.09050773266526	16.3542587757668
ENSMUSG00000062310.8	11.6642021399168	8.43593179696161	17.2574394356197	7.17030334628524	5.91411302707167	4.05743369868045	7.6335541286568	2.3363226822524
ENSMUSG00000100798.2	1.06038201271971	3.37437271878464	1.01514349621292	1.02432904946932	2.36564521082867	0.81148673973609	3.27152319799577	1.1681613411262
ENSMUSG00000100367.2	1.06038201271971	0.843593179696161	1.01514349621292	1.02432904946932	3.548467816243	0.81148673973609	1.09050773266526	1.1681613411262
ENSMUSG00000049866.13	3031.63217436565	3133.94866257124	2664.75167755893	2485.02227401257	1698.53326137498	1803.93502243333	1875.67330018424	2207.82493472852
ENSMUSG00000097398.3	1.06038201271971	0.843593179696161	2.03028699242585	2.04865809893864	1.18282260541433	1.62297347947218	2.18101546533052	1.1681613411262
ENSMUSG00000099378.2	1.06038201271971	0.843593179696161	1.01514349621292	2.04865809893864	1.18282260541433	0.81148673973609	1.09050773266526	1.1681613411262
ENSMUSG00000036206.13	1346.68515615403	1474.60087810889	1328.82283654272	1353.13867434897	1211.21034794428	1478.52883979916	1327.14791065362	1030.31830287331
ENSMUSG00000102700.2	2.12076402543942	1.68718635939232	2.03028699242585	6.14597429681592	2.36564521082867	0.81148673973609	5.45253866332629	1.1681613411262
ENSMUSG00000055013.17	2196.05114834252	2147.78823550642	2098.30160667211	2043.53645369129	2237.90036944392	2626.78257652572	2051.24504514335	2075.82270318126
ENSMUSG00000104114.2	3.18114603815913	0.843593179696161	1.01514349621292	2.04865809893864	1.18282260541433	0.81148673973609	4.36203093066103	1.1681613411262
ENSMUSG00002075930.1	1.06038201271971	0.843593179696161	1.01514349621292	1.02432904946932	2.36564521082867	0.81148673973609	1.09050773266526	1.1681613411262
ENSMUSG00000101662.2	1.06038201271971	0.843593179696161	1.01514349621292	1.02432904946932	4.73129042165734	0.81148673973609	1.09050773266526	4.6726453645048
ENSMUSG00000103252.2	1.06038201271971	0.843593179696161	1.01514349621292	1.02432904946932	1.18282260541433	0.81148673973609	3.27152319799577	1.1681613411262
ENSMUSG00000034486.9	5.30191006359855	2.53077953908848	1.01514349621292	4.09731619787728	7.09693563248601	1.62297347947218	2.18101546533052	3.5044840233786
ENSMUSG00000092627.3	1.06038201271971	0.843593179696161	1.01514349621292	1.02432904946932	1.18282260541433	0.81148673973609	2.18101546533052	2.3363226822524
ENSMUSG00000067081.14	274.638941294405	191.495651791028	227.392143151695	368.758457808955	253.124037558668	259.675756715549	267.174394502988	164.710749098794
ENSMUSG00000026301.17	1.06038201271971	10.1231181563539	2.03028699242585	50.1921234239967	4.73129042165734	1.62297347947218	4.36203093066103	101.630036677979
ENSMUSG00000044337.6	1560.88232272341	1569.92690741455	1526.77581830424	1452.4985921475	1969.39963801487	1768.22960588494	1452.55629991012	1522.11422748744
ENSMUSG00000104087.2	4.24152805087884	0.843593179696161	1.01514349621292	1.02432904946932	1.18282260541433	0.81148673973609	1.09050773266526	2.3363226822524
ENSMUSG00000101951.2	1.06038201271971	0.843593179696161	2.03028699242585	1.02432904946932	2.36564521082867	0.81148673973609	5.45253866332629	1.1681613411262
ENSMUSG00000101028.2	4.24152805087884	0.843593179696161	2.03028699242585	3.07298714840796	9.46258084331467	3.24594695894436	2.18101546533052	1.1681613411262
ENSMUSG00000101997.2	2.12076402543942	0.843593179696161	1.01514349621292	1.02432904946932	1.18282260541433	0.81148673973609	1.09050773266526	1.1681613411262
ENSMUSG00000103292.2	2.12076402543942	2.53077953908848	3.04543048863877	5.1216452473466	14.193871264972	10.5493276165692	6.54304639599155	5.840806705631
ENSMUSG00000034432.12	1938.37831925163	2190.81148767093	2066.83215828951	2204.35611445798	2161.01690009199	2091.2013282999	2124.30906323192	1866.72182311967
ENSMUSG00000056128.4	1.06038201271971	0.843593179696161	1.01514349621292	1.02432904946932	3.548467816243	3.24594695894436	1.09050773266526	3.5044840233786
ENSMUSG00000048126.17	4124.88602947967	4219.6530848402	4648.34206915898	4382.07967362975	10797.9875648275	16189.9719444747	5276.96691836718	8816.11364147942
ENSMUSG00000103061.2	1.06038201271971	0.843593179696161	1.01514349621292	1.02432904946932	1.18282260541433	1.62297347947218	1.09050773266526	1.1681613411262
ENSMUSG00000026303.7	4336.96243202361	5289.32923669493	3973.27164417739	4741.61916999348	3259.85910052191	3000.87796354406	4813.50113198445	1555.9909063801
ENSMUSG00000090550.3	5.30191006359855	5.90515225787312	7.10600447349047	5.1216452473466	5.91411302707167	2.43446021920827	16.3576159899789	1.1681613411262
ENSMUSG00000026304.14	107.098583284691	94.48243612597	62.9388967652013	130.089789282604	70.9693563248601	79.5257004941368	81.7880799498943	50.2309376684266
ENSMUSG00000026305.16	3369.89403642324	2939.92223124112	3197.70201307071	3081.18178080372	3112.00627484511	3195.63478108072	2848.40619772165	2654.06256703872
ENSMUSG00000070732.3	10.6038201271971	5.06155907817696	2.03028699242585	3.07298714840796	5.91411302707167	2.43446021920827	4.36203093066103	9.34529072900959
ENSMUSG00000100018.2	5.30191006359855	4.2179658984808	1.01514349621292	4.09731619787728	1.18282260541433	3.24594695894436	1.09050773266526	1.1681613411262
ENSMUSG00000034353.15	696.670982356849	988.6912066039	798.917931519571	1334.70075145852	1928.00084682536	1205.86929524783	1537.61590305801	754.632226367525
ENSMUSG00000034343.15	1509.98398611287	1711.65056160351	1617.12358946719	1687.06994447597	1660.68293800173	1660.30186950004	1672.83886190851	1393.61647996356
ENSMUSG00000083064.2	2.12076402543942	9.27952497665777	9.13629146591632	9.21896144522388	7.09693563248601	13.7952745755135	6.54304639599155	5.840806705631
ENSMUSG00000026307.13	508.98336610546	506.155907817696	418.239120439725	529.578118575639	431.730250976232	421.161617923031	464.5562941154	398.343017324034
ENSMUSG00000090322.2	1.06038201271971	0.843593179696161	2.03028699242585	1.02432904946932	1.18282260541433	0.81148673973609	1.09050773266526	1.1681613411262
ENSMUSG00000049515.13	7.42267408903796	4.2179658984808	4.0605739848517	7.17030334628524	5.91411302707167	10.5493276165692	17.4481237226441	14.0179360935144
ENSMUSG00000026308.9	545.03635453793	565.207430396428	596.904375773199	911.652854027695	1219.49010618218	980.275981601197	844.052985082909	531.513410212421
ENSMUSG00000047443.15	46.6568085596672	62.4258952975159	60.9086097727754	61.4597429681592	126.562018779334	149.313560111441	119.955850593178	114.479811430368
ENSMUSG00000026309.15	1938.37831925163	2038.12112214592	1969.37838265307	2099.87455141211	2094.77883418879	2017.35603498392	2127.58058642992	1772.10075448844
ENSMUSG00000100253.2	3.18114603815913	0.843593179696161	3.04543048863877	5.1216452473466	3.548467816243	1.62297347947218	1.09050773266526	3.5044840233786
ENSMUSG00000067071.9	687.127544242372	900.957515915499	608.070954231542	848.144452960597	826.79300118462	748.190774036675	901.849894914168	689.215191264457
ENSMUSG00000055866.10	214.197166569381	164.500670040751	245.664726083528	197.695506547579	234.198875872038	224.781826906897	198.472407345077	588.753315927604
ENSMUSG00000101958.2	1.06038201271971	0.843593179696161	1.01514349621292	2.04865809893864	1.18282260541433	0.81148673973609	1.09050773266526	1.1681613411262
ENSMUSG00000034292.14	317.054221803193	345.873203675426	409.102828973808	427.145213628707	358.395249440543	399.251475950156	309.704196076933	547.867668988187
ENSMUSG00000026311.17	400.82440080805	367.806626347526	450.723712318538	472.215691805357	605.605173972139	564.794770856319	431.841062135442	561.885605081702
ENSMUSG00000101705.2	1.06038201271971	1.68718635939232	1.01514349621292	1.02432904946932	1.18282260541433	0.81148673973609	1.09050773266526	1.1681613411262
ENSMUSG00000100980.2	10.6038201271971	2.53077953908848	6.09086097727755	9.21896144522388	7.09693563248601	8.92635413709699	9.81456959398732	4.6726453645048
ENSMUSG00000007805.5	90.1324710811753	101.231181563539	147.195806950874	79.897665858607	165.595164758007	126.59193139883	133.041943385161	100.461875336853
ENSMUSG00000101414.2	1.06038201271971	2.53077953908848	3.04543048863877	5.1216452473466	2.36564521082867	4.05743369868045	8.72406186132206	7.00896804675719
ENSMUSG00000102745.2	1.06038201271971	0.843593179696161	1.01514349621292	3.07298714840796	1.18282260541433	0.81148673973609	1.09050773266526	1.1681613411262
ENSMUSG00000026313.17	1572.54652486333	1468.69572585102	1715.59250859984	1407.42811397085	1592.07922688769	1428.21666193552	1737.17881813576	1752.2420116893
ENSMUSG00000102565.2	1.06038201271971	0.843593179696161	1.01514349621292	1.02432904946932	2.36564521082867	0.81148673973609	1.09050773266526	1.1681613411262
ENSMUSG00000026260.13	4855.48923624355	5170.38259835777	5155.91381726544	5854.04051771717	5506.03922820373	5335.52531376479	5653.1920861367	4246.26647499373
ENSMUSG00000057464.5	1.06038201271971	2.53077953908848	1.01514349621292	1.02432904946932	1.18282260541433	0.81148673973609	1.09050773266526	1.1681613411262
ENSMUSG00000063583.7	1.06038201271971	0.843593179696161	1.01514349621292	1.02432904946932	2.36564521082867	0.81148673973609	1.09050773266526	1.1681613411262
ENSMUSG00000061616.6	1.06038201271971	0.843593179696161	1.01514349621292	1.02432904946932	2.36564521082867	0.81148673973609	1.09050773266526	1.1681613411262
ENSMUSG00000073616.11	1508.92360410015	1832.28438630006	1251.67193083054	1746.48102934519	1540.03503224946	1473.65991936074	1737.17881813576	1441.51109494973
ENSMUSG00000044055.6	11.6642021399168	6.74874543756928	7.10600447349047	3.07298714840796	4.73129042165734	4.86892043841654	4.36203093066103	4.6726453645048
ENSMUSG00000100546.2	1.06038201271971	6.74874543756928	1.01514349621292	3.07298714840796	5.91411302707167	3.24594695894436	4.36203093066103	3.5044840233786
ENSMUSG00000099665.2	1.06038201271971	0.843593179696161	1.01514349621292	1.02432904946932	2.36564521082867	0.81148673973609	1.09050773266526	1.1681613411262
ENSMUSG00000100781.2	1.06038201271971	0.843593179696161	1.01514349621292	1.02432904946932	2.36564521082867	0.81148673973609	1.09050773266526	1.1681613411262
ENSMUSG00000034220.8	4185.32780420469	4823.66580150265	3952.96877425313	5064.28282057632	6564.66546004955	5815.11397694882	5606.30025363209	4474.05793651334
ENSMUSG00000101995.2	1.06038201271971	0.843593179696161	1.01514349621292	1.02432904946932	2.36564521082867	0.81148673973609	1.09050773266526	1.1681613411262
ENSMUSG00000034212.15	10.6038201271971	14.3410840548347	21.3180134204714	27.6568843356717	22.4736295028723	13.7952745755135	13.0860927919831	37.3811629160384
ENSMUSG00000047067.8	344.624154133905	393.114421738411	388.79995904955	442.510149370746	473.129042165734	320.537262195756	425.29801573945	228.959622860735
ENSMUSG00000097251.3	24.3887862925533	25.3077953908848	22.3331569166843	31.7542005335489	26.0220973191154	25.1560889318188	20.7196469206399	22.1950654813978
ENSMUSG00000026269.15	4259.55454509507	5259.80347540556	4087.98285924945	4727.27856330091	4232.13928217249	3819.66808393778	4665.19208034197	4139.96379295125
ENSMUSG00000100632.2	29.6906963561519	41.3360658051119	27.408874397749	24.5838971872637	24.839274713701	21.9101419728744	37.0772629106188	15.1860974346406
ENSMUSG00000026270.12	675.463342102455	778.636504859556	572.540931864089	695.519424589669	616.250577420868	674.345480720691	659.757178262481	672.860932488691
ENSMUSG00000026271.16	554.579792652408	560.989464497947	556.298635924682	390.269367847811	353.663959018886	372.472413538865	374.044152304183	376.147951842636
ENSMUSG00000045091.5	1.06038201271971	1.68718635939232	2.03028699242585	2.04865809893864	1.18282260541433	0.81148673973609	1.09050773266526	4.6726453645048
ENSMUSG00000014602.16	341.443008095746	415.047844410511	345.148788712394	267.349881911493	287.425893115683	275.905491510271	215.920531067721	307.22643271619
ENSMUSG00000101378.2	1.06038201271971	1.68718635939232	1.01514349621292	2.04865809893864	1.18282260541433	0.81148673973609	1.09050773266526	1.1681613411262
ENSMUSG00000034159.13	1548.15773857078	2095.48545836526	1631.33559841417	1163.63780019715	915.504696590695	791.199571242688	922.569541834808	810.703970741582
ENSMUSG00000084989.4	43.4756625215081	77.6105725320468	63.9540402614142	102.432904946932	31.936210346187	24.3446021920827	26.1721855839662	177.560523851182
ENSMUSG00000047793.14	2487.65620184044	2231.30396029634	2957.11300446825	1834.57332759955	2461.45384186723	2948.94281220095	2161.38632614254	2964.79348377829
ENSMUSG00000026273.14	540.794826487052	547.491973622808	520.76861355723	530.602447625108	479.043155192805	525.03192060925	527.805742609985	497.636731319761
ENSMUSG00000101172.2	6.36229207631825	4.2179658984808	5.07571748106462	5.1216452473466	1.18282260541433	7.30338065762481	9.81456959398732	1.1681613411262
ENSMUSG00000100351.2	7.42267408903796	4.2179658984808	13.196865450768	1.02432904946932	2.36564521082867	7.30338065762481	1.09050773266526	2.3363226822524
ENSMUSG00000026274.12	190.868762289548	130.756942852905	168.513820371345	128.041131183665	157.315406520106	178.52708274194	148.309051642475	160.038103734289
ENSMUSG00000026275.14	1421.97227905713	1375.05688290474	1478.04893048602	1386.94153298146	1120.13300732737	1226.96795048097	1254.08389256505	1309.50886340247
ENSMUSG00000098689.3	1.06038201271971	0.843593179696161	1.01514349621292	1.02432904946932	2.36564521082867	0.81148673973609	1.09050773266526	1.1681613411262
ENSMUSG00000064389.3	1.06038201271971	2.53077953908848	3.04543048863877	1.02432904946932	1.18282260541433	1.62297347947218	1.09050773266526	1.1681613411262
ENSMUSG00000034107.11	380.677142566376	392.270828558715	423.314837920789	420.999239331891	289.791538326512	241.011561701619	417.664461610794	189.242137262444
ENSMUSG00000034088.16	20754.8571349629	20790.3539136119	20342.4605206108	19600.5363615954	17225.4456026489	20117.5677647974	19306.3488991057	14322.8262035483
ENSMUSG00000090489.4	5.30191006359855	4.2179658984808	5.07571748106462	2.04865809893864	4.73129042165734	5.68040717815263	5.45253866332629	4.6726453645048
ENSMUSG00000026276.21	76.3475049158191	50.6155907817696	73.0903317273305	33.8028586324876	56.775485059888	73.0338065762481	50.1633557026019	54.9035830329314
ENSMUSG00000034066.14	407.186692884368	414.204251230815	424.329981417002	380.026077353118	400.976863235459	403.308909648837	412.211922947467	343.439434291102
ENSMUSG00000103854.2	2.12076402543942	1.68718635939232	1.01514349621292	1.02432904946932	1.18282260541433	0.81148673973609	2.18101546533052	5.840806705631
ENSMUSG00000026277.15	3925.53421108836	4026.47024668977	3766.18237094995	3667.09799710017	3964.82137334885	3912.17757226769	3999.98236341617	3430.88985888765
ENSMUSG00000100927.2	2.12076402543942	1.68718635939232	3.04543048863877	12.2919485936318	1.18282260541433	3.24594695894436	3.27152319799577	1.1681613411262
ENSMUSG00000026278.15	1350.92668420491	1946.16946555904	1310.55025361089	1226.12187221478	1127.22994295986	1093.88412516425	1320.60486425763	845.748810975368
ENSMUSG00000026279.15	1215.19778657679	1591.86033008666	1244.56592635705	1319.33581571648	1173.36002457102	1191.26253393258	1143.94261156586	1095.73533797637
ENSMUSG00000101952.2	3.18114603815913	0.843593179696161	4.0605739848517	7.17030334628524	1.18282260541433	2.43446021920827	1.09050773266526	1.1681613411262
ENSMUSG00000026280.18	1829.1589719415	2047.40064712258	1665.85047728541	1687.06994447597	1563.69148435775	1627.03091317086	1612.86093661192	1600.38103734289
ENSMUSG00000026281.16	696.670982356849	748.267150390494	676.085568477808	674.008514550813	742.812596200202	656.492772446497	779.713028855659	803.695002694825
ENSMUSG00000026283.14	936.317317231503	743.205591312317	738.009321746796	683.227475996037	623.347513053354	613.483975240484	617.227376688536	690.383352605584
ENSMUSG00000073609.10	596.995073161196	630.164105233032	631.419254644439	653.521933561427	605.605173972139	586.704912829193	601.960268431222	556.044798376071
ENSMUSG00000094651.3	3.18114603815913	2.53077953908848	1.01514349621292	2.04865809893864	1.18282260541433	3.24594695894436	2.18101546533052	1.1681613411262
ENSMUSG00000101660.2	1.06038201271971	2.53077953908848	5.07571748106462	2.04865809893864	2.36564521082867	0.81148673973609	5.45253866332629	1.1681613411262
ENSMUSG00000093805.8	1.06038201271971	0.843593179696161	3.04543048863877	5.1216452473466	1.18282260541433	0.81148673973609	3.27152319799577	4.6726453645048
ENSMUSG00000099624.2	2.12076402543942	1.68718635939232	6.09086097727755	5.1216452473466	7.09693563248601	1.62297347947218	1.09050773266526	1.1681613411262
ENSMUSG00000073608.5	10.6038201271971	6.74874543756928	3.04543048863877	4.09731619787728	8.27975823790034	11.3608143563053	3.27152319799577	4.6726453645048
ENSMUSG00000034000.16	1.06038201271971	0.843593179696161	1.01514349621292	2.04865809893864	1.18282260541433	0.81148673973609	1.09050773266526	2.3363226822524
ENSMUSG00000026285.9	14.8453481780759	16.8718635939232	15.2271524431939	40.9731619787728	46.130081611159	47.0662309046932	29.443708781962	109.807166065863
ENSMUSG00000100347.2	13.7849661653562	10.1231181563539	10.1514349621292	5.1216452473466	13.0110486595577	8.92635413709699	6.54304639599155	5.840806705631
ENSMUSG00000051185.10	750.750465005554	760.077454906241	860.84168478856	819.463239575456	1074.00292571622	883.709059572602	887.67329438952	727.764515521622
ENSMUSG00000103973.2	3.18114603815913	0.843593179696161	8.12114796970339	3.07298714840796	4.73129042165734	4.86892043841654	4.36203093066103	5.840806705631
ENSMUSG00000081051.5	3092.07394909067	4936.70728758193	3539.80537129447	4492.70721097244	3704.60040015769	4155.62359418852	3862.57838910034	3137.68136226497
ENSMUSG00000040710.11	222.680222671139	102.918367922932	172.574394356197	189.500874151824	276.780489666954	221.535879947953	206.105961473734	288.535851258171
ENSMUSG00000119061.1	1.06038201271971	0.843593179696161	2.03028699242585	1.02432904946932	2.36564521082867	2.43446021920827	1.09050773266526	1.1681613411262
ENSMUSG00000100362.2	1.06038201271971	0.843593179696161	1.01514349621292	1.02432904946932	1.18282260541433	0.81148673973609	1.09050773266526	2.3363226822524
ENSMUSG00000040693.8	135.728897628123	92.7952497665777	75.1206187197564	95.2626016006468	67.4208885086171	43.8202839457489	89.4216340785511	23.363226822524
ENSMUSG00000097814.6	149.513863793479	121.477417876247	107.60521059857	106.530221144809	91.0773406169037	87.6405678914977	138.494482048488	39.7174855982908
ENSMUSG00000044757.8	38.1737524579095	34.5873203675426	25.3785874053231	28.681213385141	31.936210346187	21.9101419728744	25.0816778513009	35.044840233786
ENSMUSG00000103179.2	1.06038201271971	2.53077953908848	1.01514349621292	1.02432904946932	1.18282260541433	0.81148673973609	3.27152319799577	1.1681613411262
ENSMUSG00000044768.17	576.847814919522	560.989464497947	702.479299379344	512.16452473466	560.657914966394	559.114363678166	486.366448768705	660.011157736302
ENSMUSG00000118489.2	1.06038201271971	0.843593179696161	1.01514349621292	2.04865809893864	1.18282260541433	0.81148673973609	1.09050773266526	1.1681613411262
ENSMUSG00000040648.16	1307.4510216834	1117.76096309741	1371.45886338366	979.25857129267	885.934131455336	1020.03883184827	932.384111428795	1065.36314310709
ENSMUSG00000026333.15	250.250155001851	223.552192619483	278.149317962341	185.403557953947	212.90806897458	279.962925208951	256.269317176336	295.544819304928
ENSMUSG00000026335.17	7630.50896353103	7402.53015183381	7086.71674706242	6909.09943867057	6816.60667500281	7329.34823329637	6557.22299651619	5201.82245203496
ENSMUSG00000104140.2	1.06038201271971	0.843593179696161	1.01514349621292	2.04865809893864	1.18282260541433	0.81148673973609	1.09050773266526	1.1681613411262
ENSMUSG00000089782.2	97.5551451702132	123.164604235639	138.059515484958	104.481563045871	92.2601632223181	131.460851837247	94.8741727418774	99.2937139957269
ENSMUSG00000089706.8	41.3548984960687	36.2745067269349	46.6966008257945	27.6568843356717	34.3018555570157	37.3283900278602	42.5298015739451	25.6995495047764
ENSMUSG00000100182.7	26.5095503179927	6.74874543756928	9.13629146591632	9.21896144522388	8.27975823790034	15.4182480549857	8.72406186132206	23.363226822524
ENSMUSG00000100711.2	1.06038201271971	0.843593179696161	1.01514349621292	5.1216452473466	1.18282260541433	0.81148673973609	1.09050773266526	11.681613411262
ENSMUSG00000099634.2	1.06038201271971	0.843593179696161	1.01514349621292	2.04865809893864	1.18282260541433	1.62297347947218	1.09050773266526	1.1681613411262
ENSMUSG00000089791.2	19.0868762289548	15.1846772345309	17.2574394356197	20.4865809893864	10.645403448729	17.852708274194	8.72406186132206	9.34529072900959
ENSMUSG00000100009.7	5.30191006359855	3.37437271878464	1.01514349621292	4.09731619787728	2.36564521082867	2.43446021920827	6.54304639599155	8.17712938788339
ENSMUSG00000099686.2	1.06038201271971	0.843593179696161	1.01514349621292	2.04865809893864	3.548467816243	2.43446021920827	3.27152319799577	1.1681613411262
ENSMUSG00000082431.4	6.36229207631825	10.1231181563539	5.07571748106462	9.21896144522388	2.36564521082867	4.05743369868045	4.36203093066103	3.5044840233786
ENSMUSG00000099835.2	1.06038201271971	4.2179658984808	2.03028699242585	1.02432904946932	1.18282260541433	0.81148673973609	3.27152319799577	2.3363226822524
ENSMUSG00000100794.2	4.24152805087884	1.68718635939232	1.01514349621292	3.07298714840796	7.09693563248601	1.62297347947218	3.27152319799577	2.3363226822524
ENSMUSG00000100222.2	1.06038201271971	1.68718635939232	3.04543048863877	4.09731619787728	2.36564521082867	4.05743369868045	2.18101546533052	5.840806705631
ENSMUSG00000100349.2	1.06038201271971	1.68718635939232	1.01514349621292	1.02432904946932	2.36564521082867	1.62297347947218	8.72406186132206	2.3363226822524
ENSMUSG00000099375.2	2.12076402543942	1.68718635939232	2.03028699242585	4.09731619787728	7.09693563248601	8.92635413709699	4.36203093066103	2.3363226822524
ENSMUSG00000050840.9	2.12076402543942	3.37437271878464	1.01514349621292	5.1216452473466	7.09693563248601	10.5493276165692	3.27152319799577	1.1681613411262
ENSMUSG00000047496.7	774.078869285388	684.997661913282	754.251617686203	530.602447625108	476.677509981977	555.056929979486	565.973513253269	638.984253596031
ENSMUSG00000097482.3	23.3284042798336	14.3410840548347	7.10600447349047	17.4135938409785	13.0110486595577	9.73784087683308	22.9006623859704	12.8497747523882
ENSMUSG00000101214.2	2.12076402543942	0.843593179696161	3.04543048863877	4.09731619787728	3.548467816243	1.62297347947218	2.18101546533052	1.1681613411262
ENSMUSG00000067017.6	177.083796124191	146.785213267132	96.4386321402278	123.943814985788	134.841777017234	140.387205974344	111.231788731856	170.551555804425
ENSMUSG00000056536.15	1135.66913562281	880.711279602792	1097.37011940617	853.266098207944	797.222436049261	874.782705435505	849.505523746236	960.228622405736
ENSMUSG00000100672.2	2.12076402543942	0.843593179696161	2.03028699242585	1.02432904946932	1.18282260541433	1.62297347947218	1.09050773266526	2.3363226822524
ENSMUSG00000101219.2	1.06038201271971	4.2179658984808	5.07571748106462	5.1216452473466	2.36564521082867	0.81148673973609	3.27152319799577	2.3363226822524
ENSMUSG00000026319.14	1875.81578050117	1590.17314372726	1845.5308761151	1306.01953807338	1230.13550963091	1449.31531716866	1280.25607814901	1297.82724999121
ENSMUSG00000104044.2	2.12076402543942	3.37437271878464	1.01514349621292	4.09731619787728	3.548467816243	0.81148673973609	2.18101546533052	2.3363226822524
ENSMUSG00000101330.2	2.12076402543942	4.2179658984808	3.04543048863877	2.04865809893864	2.36564521082867	0.81148673973609	1.09050773266526	2.3363226822524
ENSMUSG00000026321.9	441.118917291399	410.82987851203	332.967066757839	393.342354996219	315.813635645627	311.610908058659	299.889626482946	260.499979071142
ENSMUSG00000102690.2	1.06038201271971	0.843593179696161	1.01514349621292	1.02432904946932	1.18282260541433	1.62297347947218	1.09050773266526	1.1681613411262
ENSMUSG00000099448.2	1.06038201271971	0.843593179696161	1.01514349621292	1.02432904946932	1.18282260541433	0.81148673973609	1.09050773266526	2.3363226822524
ENSMUSG00000099843.2	80.5890329666979	90.2644702274892	76.1357622159693	69.6543753639138	72.1521789302744	92.5094883299143	94.8741727418774	86.4439392433387
ENSMUSG00000038866.16	1445.30068333696	1382.64922152201	1593.77528905429	1191.29468453282	1100.02502303533	1152.31117042525	1288.98014001033	1432.16580422072
ENSMUSG00000097612.2	7.42267408903796	0.843593179696161	2.03028699242585	1.02432904946932	2.36564521082867	4.05743369868045	3.27152319799577	2.3363226822524
ENSMUSG00000101583.2	7.42267408903796	7.59233861726545	2.03028699242585	6.14597429681592	7.09693563248601	9.73784087683308	7.6335541286568	9.34529072900959
ENSMUSG00000044340.8	1177.02403411888	1144.75594484769	1277.05051823586	1161.58914209821	973.463004255997	1017.60437162906	1021.80574550735	823.55374549397
ENSMUSG00000103291.2	1.06038201271971	1.68718635939232	1.01514349621292	1.02432904946932	1.18282260541433	1.62297347947218	4.36203093066103	1.1681613411262
ENSMUSG00000100247.2	2.12076402543942	0.843593179696161	1.01514349621292	1.02432904946932	1.18282260541433	0.81148673973609	1.09050773266526	1.1681613411262
ENSMUSG00000057329.8	336.141098032148	364.432253628741	350.224506193459	350.320534918508	320.544926067285	376.529847237546	262.812363572327	446.237632310208
ENSMUSG00000054006.15	1.06038201271971	0.843593179696161	1.01514349621292	1.02432904946932	2.36564521082867	0.81148673973609	1.09050773266526	1.1681613411262
ENSMUSG00000103348.2	2.12076402543942	0.843593179696161	1.01514349621292	1.02432904946932	3.548467816243	0.81148673973609	1.09050773266526	1.1681613411262
ENSMUSG00000009905.6	1008.42329409644	1151.50469028526	1108.53669786451	820.487568624926	762.920580492246	835.019855188437	876.768217062867	921.679298148571
ENSMUSG00000009907.18	3766.47690918041	3588.64538642747	3698.16775670368	3016.64905068715	2527.69190777043	2885.64684650154	2541.97352484272	2765.03789444571
ENSMUSG00000067006.13	19143.0764756289	18607.1347645582	18120.3114074007	13351.1048307831	8159.11033214808	11808.7550366396	10261.6777643801	11961.9721331323
ENSMUSG00000083613.2	4.24152805087884	3.37437271878464	5.07571748106462	7.17030334628524	3.548467816243	1.62297347947218	1.09050773266526	1.1681613411262
ENSMUSG00000059956.15	38655.1658916843	47475.7369669405	34392.0465081977	27658.9329937706	22252.4416756599	25124.4409489691	28588.7507195524	30887.3540207178
ENSMUSG00000048775.11	340.382626083027	329.844933261199	274.08874397749	228.425378031658	186.885971655465	171.223702084315	232.2781470577	230.127784201861
ENSMUSG00000084228.2	14.8453481780759	13.4974908751386	14.2120089469809	13.3162776431012	10.645403448729	9.73784087683308	21.8101546533052	63.0807124208147
ENSMUSG00000044594.15	37429.3642849803	35910.9180664859	32938.3610216208	22296.5704197987	20434.443331138	24270.7568987667	24282.3356832573	33273.9076406387
ENSMUSG00000058017.7	24.3887862925533	23.6206090314925	36.5451658636653	12.2919485936318	7.09693563248601	10.5493276165692	11.9955850593178	15.1860974346406
ENSMUSG00000083884.2	1.06038201271971	1.68718635939232	1.01514349621292	1.02432904946932	1.18282260541433	2.43446021920827	1.09050773266526	1.1681613411262
ENSMUSG00000073602.11	2940.43932127175	2835.3166769588	2871.84095078636	1812.03808851123	1200.56494449555	1531.275477882	1715.36866348245	2134.23077023757
ENSMUSG00000080729.2	1.06038201271971	0.843593179696161	2.03028699242585	1.02432904946932	1.18282260541433	1.62297347947218	1.09050773266526	1.1681613411262
ENSMUSG00000073601.3	1690.24892827522	3721.93310881946	1684.12306021724	1217.92723981902	1729.28664911576	2865.35967800813	2232.26932876578	4366.58709312973
ENSMUSG00000084189.2	1.06038201271971	2.53077953908848	2.03028699242585	3.07298714840796	1.18282260541433	0.81148673973609	1.09050773266526	2.3363226822524
ENSMUSG00000026327.9	6233.98585277917	6509.16497453558	5307.17019820117	4849.17372018776	3147.49095300754	3491.01595434466	4643.38192568867	3560.55576775265
ENSMUSG00000067001.12	659.557611911659	737.300439054444	696.388438402066	309.347372939735	269.683554034468	279.151438469215	299.889626482946	293.208496622676
ENSMUSG00000062345.11	2469.6297076242	1255.26665138789	1988.66610908112	829.70653007015	635.175739107497	878.840139134186	699.01545663843	731.268999545001
ENSMUSG00000092572.8	2267.09674319474	2092.95467882617	2359.19348519884	1346.99270005216	1234.86680005256	1308.92811119431	1273.71303175302	1207.87882672449
ENSMUSG00000026315.14	1565.12385077429	1623.07327773541	1498.35180041028	986.428874638956	926.150100039424	882.897572832866	1010.90066818069	893.643425961542
ENSMUSG00000100457.7	5.30191006359855	2.53077953908848	5.07571748106462	4.09731619787728	2.36564521082867	2.43446021920827	4.36203093066103	1.1681613411262
ENSMUSG00000101477.2	1.06038201271971	0.843593179696161	3.04543048863877	1.02432904946932	1.18282260541433	2.43446021920827	1.09050773266526	1.1681613411262
ENSMUSG00000100041.2	1.06038201271971	1.68718635939232	1.01514349621292	1.02432904946932	5.91411302707167	0.81148673973609	1.09050773266526	3.5044840233786
ENSMUSG00000104478.2	2.12076402543942	0.843593179696161	1.01514349621292	2.04865809893864	1.18282260541433	1.62297347947218	3.27152319799577	3.5044840233786
ENSMUSG00000101097.2	1.06038201271971	0.843593179696161	1.01514349621292	1.02432904946932	1.18282260541433	1.62297347947218	1.09050773266526	1.1681613411262
ENSMUSG00000100025.2	1.06038201271971	0.843593179696161	1.01514349621292	1.02432904946932	1.18282260541433	0.81148673973609	1.09050773266526	2.3363226822524
ENSMUSG00000047216.9	354.167592248383	345.873203675426	539.041196489063	206.914467992803	282.694602694026	283.208872167895	225.735100661708	289.704012599297
ENSMUSG00000102788.2	3.18114603815913	1.68718635939232	1.01514349621292	1.02432904946932	1.18282260541433	0.81148673973609	1.09050773266526	4.6726453645048
ENSMUSG00000100555.2	3.18114603815913	2.53077953908848	1.01514349621292	2.04865809893864	2.36564521082867	0.81148673973609	1.09050773266526	7.00896804675719
ENSMUSG00000038702.7	580.028960957681	403.237539894765	604.01038024669	462.996730360133	683.671465929485	783.896190585063	471.099340511391	600.434929338866
ENSMUSG00000101875.2	1.06038201271971	0.843593179696161	1.01514349621292	1.02432904946932	1.18282260541433	0.81148673973609	2.18101546533052	1.1681613411262
ENSMUSG00000101054.2	1.06038201271971	1.68718635939232	2.03028699242585	3.07298714840796	1.18282260541433	1.62297347947218	1.09050773266526	1.1681613411262
ENSMUSG00000070695.5	9.54343811447738	7.59233861726545	2.03028699242585	9.21896144522388	2.36564521082867	8.92635413709699	13.0860927919831	4.6726453645048
ENSMUSG00000099870.2	1.06038201271971	0.843593179696161	1.01514349621292	4.09731619787728	1.18282260541433	0.81148673973609	1.09050773266526	1.1681613411262
ENSMUSG00000026374.15	2443.12015730621	2334.22232821928	2244.48227012678	2306.78901940491	2159.83407748657	2193.44865750665	2190.8300349245	2109.69938207392
ENSMUSG00000026377.13	2013.66544215473	1832.28438630006	1903.39405539923	1626.63453055728	1263.25454258251	1485.02073371705	1442.74173031614	1527.95503419307
ENSMUSG00000099936.2	3.18114603815913	2.53077953908848	3.04543048863877	3.07298714840796	1.18282260541433	1.62297347947218	2.18101546533052	2.3363226822524
ENSMUSG00000064302.14	2541.73568448914	2458.23052563461	2783.52346661584	2498.33855165567	2356.18262998535	2743.63666704772	2310.78588551768	2518.55585146809
ENSMUSG00000107722.2	1.06038201271971	3.37437271878464	1.01514349621292	4.09731619787728	1.18282260541433	3.24594695894436	1.09050773266526	1.1681613411262
ENSMUSG00000026380.11	2987.09612983142	1930.14119514482	2897.21953819169	1572.34509093541	1635.84366328802	1152.31117042525	2786.24725695973	1218.39227879463
ENSMUSG00000101624.2	2.12076402543942	0.843593179696161	2.03028699242585	1.02432904946932	2.36564521082867	0.81148673973609	1.09050773266526	1.1681613411262
ENSMUSG00000048402.15	244.948244938253	250.54717436976	333.982210254052	199.744164646518	220.005004607066	319.72577545602	208.286976939064	254.659172365511
ENSMUSG00000097408.2	2.12076402543942	0.843593179696161	4.0605739848517	3.07298714840796	10.645403448729	0.81148673973609	1.09050773266526	3.5044840233786
ENSMUSG00000101179.2	1.06038201271971	1.68718635939232	3.04543048863877	3.07298714840796	1.18282260541433	0.81148673973609	1.09050773266526	2.3363226822524
ENSMUSG00000037035.6	683.946398204212	869.744568266742	585.737797314857	606.402797285838	652.918078188712	616.729922199429	699.01545663843	538.522378259178
ENSMUSG00000004451.15	1627.68638952475	1858.43577487064	1652.65361183464	1633.80483390357	1531.75527401156	1542.63629223831	1539.79691852334	1513.93709809955
ENSMUSG00000098447.3	5.30191006359855	6.74874543756928	7.10600447349047	9.21896144522388	5.91411302707167	4.86892043841654	8.72406186132206	7.00896804675719
ENSMUSG00000098923.2	551.398646614249	598.951157584274	573.556075360302	514.213182833599	463.666461322419	481.211636663502	423.11700027412	544.363184964809
ENSMUSG00000026383.15	647.893409771742	575.330548552782	579.64693633758	550.064699565025	369.040652889272	408.989316826989	505.99558795668	384.325081230519
ENSMUSG00000026384.14	1059.32163070699	790.446809375302	1084.1732539554	793.855013338723	708.510740643186	968.103680505156	784.07505978632	824.721906835097
ENSMUSG00000091876.2	1.06038201271971	1.68718635939232	1.01514349621292	3.07298714840796	1.18282260541433	1.62297347947218	1.09050773266526	3.5044840233786
ENSMUSG00000103146.2	1.06038201271971	0.843593179696161	2.03028699242585	1.02432904946932	2.36564521082867	0.81148673973609	1.09050773266526	1.1681613411262
ENSMUSG00000101224.2	1.06038201271971	0.843593179696161	2.03028699242585	2.04865809893864	4.73129042165734	1.62297347947218	2.18101546533052	1.1681613411262
ENSMUSG00000036975.6	326.59765991767	309.598696948491	283.225035443406	383.099064501526	313.447990434799	326.217669373908	353.324505383544	272.181592482404
ENSMUSG00000036962.13	1.06038201271971	2.53077953908848	1.01514349621292	9.21896144522388	4.73129042165734	0.81148673973609	1.09050773266526	21.0269041402716
ENSMUSG00000026387.16	43.4756625215081	36.2745067269349	37.5603093598782	48.1434653250581	60.323952876131	38.9513635073323	56.7064020985934	31.5403562104074
ENSMUSG00000050777.8	82.7097969921373	125.695383774728	94.408345147802	133.162776431012	234.198875872038	184.207489920092	188.65783775109	171.719717145551
ENSMUSG00000026385.17	8661.20027989458	11313.4281329052	8760.68837231754	8899.37078178946	6328.10093896669	7137.02587597891	7910.54309275378	7114.10256745855
ENSMUSG00000026388.16	73.1663588776599	65.8002680163005	60.9086097727754	76.824678710199	76.8834693519317	81.148673973609	66.5209716925807	54.9035830329314
ENSMUSG00000026389.17	849.365992188487	863.839416008868	889.265702682522	1130.85927061413	1620.46696941764	1411.17544040106	1139.58058063519	1101.57614468201
ENSMUSG00000036907.12	3.18114603815913	0.843593179696161	3.04543048863877	1.02432904946932	1.18282260541433	4.05743369868045	1.09050773266526	3.5044840233786
ENSMUSG00000026390.8	1.06038201271971	2.53077953908848	1.01514349621292	2.04865809893864	9.46258084331467	2.43446021920827	1.09050773266526	4.6726453645048
ENSMUSG00000058665.9	1.06038201271971	4.2179658984808	2.03028699242585	2.04865809893864	20.1079842920437	19.4756817536662	13.0860927919831	8.17712938788339
ENSMUSG00000099957.5	1.06038201271971	0.843593179696161	1.01514349621292	1.02432904946932	1.18282260541433	0.81148673973609	2.18101546533052	1.1681613411262
ENSMUSG00000101922.2	2.12076402543942	0.843593179696161	1.01514349621292	1.02432904946932	1.18282260541433	0.81148673973609	1.09050773266526	1.1681613411262
ENSMUSG00000100979.2	3.18114603815913	0.843593179696161	1.01514349621292	1.02432904946932	1.18282260541433	0.81148673973609	1.09050773266526	1.1681613411262
ENSMUSG00000003721.15	1741.14726488576	1731.89679791622	1815.07657122871	1616.39124006259	1625.1982598393	1633.52280708875	1729.5452640071	1411.13890008045
ENSMUSG00000104253.2	27.5699323307124	26.151388570581	30.4543048863877	10.2432904946932	33.1190329516014	30.8364961099714	33.805739712623	35.044840233786
ENSMUSG00000101791.2	4.24152805087884	0.843593179696161	1.01514349621292	1.02432904946932	2.36564521082867	0.81148673973609	2.18101546533052	2.3363226822524
ENSMUSG00000026339.19	1044.47628252891	1013.15540881509	1181.62702959184	985.404545589486	1060.99187705666	1068.72803623243	940.017665557452	1075.87659517723
ENSMUSG00000085857.2	1.06038201271971	3.37437271878464	1.01514349621292	1.02432904946932	1.18282260541433	0.81148673973609	1.09050773266526	1.1681613411262
ENSMUSG00000050534.9	1.06038201271971	0.843593179696161	1.01514349621292	1.02432904946932	1.18282260541433	0.81148673973609	2.18101546533052	1.1681613411262
ENSMUSG00000001674.12	1234.28466280574	1260.32821046606	1179.59674259942	1183.10005213707	949.80655214771	1089.82669146557	949.832235151439	1191.52456794872
ENSMUSG00000100405.2	1.06038201271971	2.53077953908848	4.0605739848517	2.04865809893864	3.548467816243	2.43446021920827	3.27152319799577	1.1681613411262
ENSMUSG00000036815.18	6.36229207631825	3.37437271878464	9.13629146591632	13.3162776431012	4.73129042165734	3.24594695894436	5.45253866332629	9.34529072900959
ENSMUSG00000101994.2	1.06038201271971	0.843593179696161	1.01514349621292	1.02432904946932	1.18282260541433	0.81148673973609	3.27152319799577	1.1681613411262
ENSMUSG00000026341.17	7898.78561274911	7040.62867774416	7219.70054506632	6585.41145903826	5643.24665043179	6670.42100063066	5617.20533095874	7164.33350512698
ENSMUSG00000026342.11	2457.96550548429	2756.01891806736	2421.11723846782	2423.56253104441	2171.66230354072	2201.56352490401	2332.59604017099	1709.02004206763
ENSMUSG00000026343.7	39.2341344706292	31.2129476487579	22.3331569166843	31.7542005335489	34.3018555570157	17.0412215344579	15.2671082573136	19.8587427991454
ENSMUSG00000026344.10	9.54343811447738	10.1231181563539	18.2725829318326	19.4622519399171	13.0110486595577	13.7952745755135	11.9955850593178	15.1860974346406
ENSMUSG00000049690.16	194.049908327707	131.600536032601	139.074658981171	146.479054074113	92.2601632223181	123.345984439886	102.507726870534	108.639004724737
ENSMUSG00000104519.2	1.06038201271971	0.843593179696161	2.03028699242585	3.07298714840796	1.18282260541433	1.62297347947218	1.09050773266526	3.5044840233786
ENSMUSG00000036155.14	6242.46890888093	6264.52295242369	5510.19889744375	6261.72347940596	3574.48991356212	4233.52632120318	5389.2892148317	2728.8248928708
ENSMUSG00000104039.2	1.06038201271971	0.843593179696161	1.01514349621292	1.02432904946932	3.548467816243	0.81148673973609	1.09050773266526	1.1681613411262
ENSMUSG00000104378.2	30.7510783688716	26.151388570581	18.2725829318326	31.7542005335489	10.645403448729	23.5331154523466	29.443708781962	14.0179360935144
ENSMUSG00000099471.2	28.6303143434321	78.4541657117429	47.7117443220074	73.7516915617911	75.7006467465174	30.8364961099714	80.6975722172291	68.9215191264457
ENSMUSG00000065687.3	2.12076402543942	0.843593179696161	1.01514349621292	2.04865809893864	1.18282260541433	0.81148673973609	1.09050773266526	1.1681613411262
ENSMUSG00000026347.14	4.24152805087884	4.2179658984808	4.0605739848517	7.17030334628524	8.27975823790034	6.49189391788872	4.36203093066103	28.0358721870288
ENSMUSG00000026348.8	2.12076402543942	5.90515225787312	8.12114796970339	6.14597429681592	4.73129042165734	2.43446021920827	3.27152319799577	5.840806705631
ENSMUSG00000102014.2	14.8453481780759	15.1846772345309	17.2574394356197	25.608226236733	13.0110486595577	12.1723010960414	18.5386314553094	11.681613411262
ENSMUSG00000026349.15	2696.55145834622	2125.85481283432	2651.55481210816	1986.17402692101	2392.8501307532	2699.00489636224	2420.92716651687	2565.28230511313
ENSMUSG00000051590.11	4.24152805087884	12.6538976954424	5.07571748106462	31.7542005335489	9.46258084331467	4.05743369868045	7.6335541286568	129.665908865008
ENSMUSG00000036104.13	2526.89033631107	2240.583485273	2441.42010839208	2220.74537924949	2194.13593304359	2214.54731273979	2225.72628236979	2017.41463612495
ENSMUSG00000036086.17	267.216267205367	232.83171759614	276.119030969915	243.790313773698	261.403795796568	262.110216934757	219.192054265717	196.251105309201
ENSMUSG00000099760.2	5.30191006359855	10.1231181563539	5.07571748106462	11.2676195441625	11.8282260541433	11.3608143563053	18.5386314553094	12.8497747523882
ENSMUSG00000104164.2	18.0264942162351	2.53077953908848	14.2120089469809	3.07298714840796	8.27975823790034	4.05743369868045	5.45253866332629	16.3542587757668
ENSMUSG00000058603.11	250.250155001851	323.939781003326	239.57386510625	240.71732662529	236.564521082867	276.716978250007	255.17880944367	233.63226822524
ENSMUSG00000102782.2	1.06038201271971	0.843593179696161	1.01514349621292	1.02432904946932	1.18282260541433	0.81148673973609	4.36203093066103	2.3363226822524
ENSMUSG00000103999.2	1.06038201271971	0.843593179696161	2.03028699242585	1.02432904946932	1.18282260541433	0.81148673973609	2.18101546533052	2.3363226822524
ENSMUSG00000056211.14	1704.03389444057	1566.55253469577	1865.83374603935	1621.51288530993	1674.8768092667	1765.79514566573	1749.17440319507	1641.26668428231
ENSMUSG00000103497.2	1.06038201271971	3.37437271878464	1.01514349621292	3.07298714840796	1.18282260541433	0.81148673973609	1.09050773266526	1.1681613411262
ENSMUSG00000026353.10	3599.99693318341	3573.46070919294	3879.8784425258	3557.49478880695	3324.91434381969	3666.29709012766	3660.83445855727	3279.02888454124
ENSMUSG00000026354.9	3.18114603815913	1.68718635939232	4.0605739848517	1.02432904946932	3.548467816243	4.05743369868045	6.54304639599155	12.8497747523882
ENSMUSG00000026355.12	867.392486404722	817.44179112558	795.872501030933	950.577357907529	876.471550612022	1104.43345278082	745.907289143036	1346.89002631851
ENSMUSG00000026356.16	3035.87370241653	2442.20225522038	2766.26602718022	2550.57933317861	2149.18867403785	2656.80758589596	2191.92054265717	2355.01326371042
ENSMUSG00000100078.2	53.0191006359855	57.3643362193389	83.2417666894598	70.6787044133831	55.5926624544737	52.7466380828459	52.3443711679324	57.2399057151838
ENSMUSG00000045382.7	173.902650086032	213.429074463129	163.438102890281	485.531969448458	430.547428370818	500.687318417168	245.364239849683	719.587386133739
ENSMUSG00000042581.15	7.42267408903796	8.43593179696161	6.09086097727755	5.1216452473466	9.46258084331467	12.9837878357774	6.54304639599155	10.5134520701358
ENSMUSG00000089648.2	25.449168305273	16.8718635939232	30.4543048863877	21.5109100388557	13.0110486595577	34.8939298086519	11.9955850593178	23.363226822524
ENSMUSG00000094122.2	24.3887862925533	30.3693544690618	30.4543048863877	17.4135938409785	23.6564521082867	21.0986552331383	14.1766005246484	26.8677108459026
ENSMUSG00000026401.16	1.06038201271971	1.68718635939232	1.01514349621292	1.02432904946932	3.548467816243	0.81148673973609	1.09050773266526	2.3363226822524
ENSMUSG00000087691.2	1.06038201271971	1.68718635939232	1.01514349621292	1.02432904946932	1.18282260541433	0.81148673973609	2.18101546533052	1.1681613411262
ENSMUSG00000086825.2	215.257548582101	209.211108564648	205.058986235011	267.349881911493	253.124037558668	279.962925208951	250.816778513009	388.997726595024
ENSMUSG00000026399.13	804.829947654259	814.067418406795	870.993119750689	1107.29970247634	1141.42381422483	1102.81047930135	799.342168043634	1225.40124684138
ENSMUSG00000085526.2	1.06038201271971	0.843593179696161	4.0605739848517	1.02432904946932	1.18282260541433	3.24594695894436	2.18101546533052	1.1681613411262
ENSMUSG00000102139.2	1.06038201271971	0.843593179696161	2.03028699242585	1.02432904946932	1.18282260541433	0.81148673973609	2.18101546533052	1.1681613411262
ENSMUSG00000103751.2	1.06038201271971	0.843593179696161	1.01514349621292	1.02432904946932	1.18282260541433	0.81148673973609	1.09050773266526	2.3363226822524
ENSMUSG00000026405.15	1.06038201271971	0.843593179696161	1.01514349621292	1.02432904946932	1.18282260541433	3.24594695894436	1.09050773266526	1.1681613411262
ENSMUSG00000101904.2	5.30191006359855	6.74874543756928	16.2422959394068	5.1216452473466	8.27975823790034	5.68040717815263	3.27152319799577	3.5044840233786
ENSMUSG00000100257.2	2.12076402543942	2.53077953908848	3.04543048863877	5.1216452473466	2.36564521082867	1.62297347947218	4.36203093066103	1.1681613411262
ENSMUSG00000026409.15	989.336417867489	749.110743570191	921.750294561335	722.151979875871	865.826147163293	970.538140724364	922.569541834808	800.190518671446
ENSMUSG00000046404.6	1729.48306274585	1727.67883201774	1580.57842360352	911.652854027695	915.504696590695	934.832724175976	1022.89625324001	1046.67256164907
ENSMUSG00000104515.2	2.12076402543942	2.53077953908848	1.01514349621292	1.02432904946932	1.18282260541433	0.81148673973609	1.09050773266526	1.1681613411262
ENSMUSG00000042510.8	1503.62169403655	1477.13165764798	1282.12623571692	969.015280797977	654.100900794127	826.904987791076	988.000005794724	842.244326951989
ENSMUSG00000099556.2	7.42267408903796	8.43593179696161	4.0605739848517	6.14597429681592	7.09693563248601	3.24594695894436	6.54304639599155	3.5044840233786
ENSMUSG00000100106.2	4.24152805087884	3.37437271878464	4.0605739848517	3.07298714840796	1.18282260541433	1.62297347947218	4.36203093066103	1.1681613411262
ENSMUSG00000026415.12	80.5890329666979	70.8618270944775	86.2871971780986	99.3599177985241	52.0441946382307	37.3283900278602	45.8013247719408	258.16365638889
ENSMUSG00000086706.8	21.2076402543942	10.9667113360501	12.1817219545551	14.3406066925705	8.27975823790034	8.92635413709699	7.6335541286568	17.522420116893
ENSMUSG00000026417.14	24830.9655918574	27360.2575970856	18345.67326356	25692.2212187895	14499.0394971689	14849.3958504307	20433.9338946816	9973.76153053549
ENSMUSG00000042474.7	27.5699323307124	41.3360658051119	21.3180134204714	399.488329293035	39.033145978673	55.1810983020541	32.7152319799577	577.071702516342
ENSMUSG00000026420.17	3.18114603815913	5.06155907817696	3.04543048863877	1.02432904946932	2.36564521082867	0.81148673973609	1.09050773266526	1.1681613411262
ENSMUSG00000016524.13	8.48305610175767	25.3077953908848	1.01514349621292	2.04865809893864	2.36564521082867	3.24594695894436	10.9050773266526	4.6726453645048
ENSMUSG00000016529.6	2.12076402543942	2.53077953908848	2.03028699242585	4.09731619787728	2.36564521082867	3.24594695894436	4.36203093066103	3.5044840233786
ENSMUSG00000016528.11	5079.22984092741	5432.74007724327	4745.79584479542	6320.11023522571	6176.69964547365	5759.12139190703	5894.19429505572	4281.31131522752
ENSMUSG00000102856.2	3.18114603815913	2.53077953908848	2.03028699242585	1.02432904946932	4.73129042165734	3.24594695894436	5.45253866332629	4.6726453645048
ENSMUSG00000016526.9	204.653728454904	301.162765151529	278.149317962341	169.014293162438	215.273714185409	151.748020330649	184.295806820429	248.81836565988
ENSMUSG00000026427.17	1807.9513316871	2096.32905154496	1867.86403303178	1724.97011930634	1521.10987056283	1731.71270259682	1779.7086197097	1544.30929296884
ENSMUSG00000026430.17	1635.10906361379	1632.35280271207	1539.97268375501	1319.33581571648	1142.60663683025	1256.18147311147	1330.41943385161	1497.58283932379
ENSMUSG00000042349.14	1057.20086668155	1062.92740641716	956.265173432575	814.34159432811	810.233484708819	977.030034642253	958.556297012762	1106.24879004651
ENSMUSG00000102027.2	1.06038201271971	0.843593179696161	4.0605739848517	1.02432904946932	1.18282260541433	0.81148673973609	2.18101546533052	1.1681613411262
ENSMUSG00000102055.2	1.06038201271971	2.53077953908848	2.03028699242585	2.04865809893864	3.548467816243	2.43446021920827	1.09050773266526	1.1681613411262
ENSMUSG00000026425.16	1743.2680289112	1611.26297321967	1714.57736510363	1406.40378492138	1422.93559431344	1584.83360270458	1495.08610148407	1685.65681524511
ENSMUSG00000101778.2	2.12076402543942	2.53077953908848	2.03028699242585	1.02432904946932	1.18282260541433	0.81148673973609	1.09050773266526	1.1681613411262
ENSMUSG00000055184.5	31.8114603815913	37.9616930863272	53.802605299285	39.9488329293035	52.0441946382307	53.558124822582	38.167770643284	61.9125510796885
ENSMUSG00000095841.3	7.42267408903796	13.4974908751386	15.2271524431939	10.2432904946932	2.36564521082867	9.73784087683308	6.54304639599155	8.17712938788339
ENSMUSG00000004552.17	11.6642021399168	5.90515225787312	10.1514349621292	24.5838971872637	13.0110486595577	14.6067613152496	9.81456959398732	47.8946149861742
ENSMUSG00000052688.13	2239.52681086403	2071.02125615407	1949.07551272881	1724.97011930634	1492.72212803289	1579.15319552643	1474.36645456343	1851.53572568503
ENSMUSG00000042268.11	733.784352802039	745.736370851406	631.419254644439	411.780277886667	288.608715721098	307.553474359978	399.125830155484	325.917014174209
ENSMUSG00000042251.13	176.023414111472	121.477417876247	149.2260939433	92.1896144522388	57.9583076653024	83.5831341928173	91.6026495438816	79.4349711965815
ENSMUSG00000013275.10	4245.76957892971	3145.75896708698	3661.62259084002	4267.35482008919	3504.70337984267	3197.2577545602	3534.3355615681	3578.07818786955
ENSMUSG00000026433.14	505.802220067301	606.543496201539	462.905434273093	571.575609603881	463.666461322419	485.269070362182	569.245036451264	511.654667413275
ENSMUSG00000026434.13	5155.57734584323	4522.50303635112	5013.79372779563	4180.2868508843	3609.97459172455	4516.73519337108	4254.07066512717	3821.0557468238
ENSMUSG00000103569.2	1.06038201271971	0.843593179696161	1.01514349621292	1.02432904946932	1.18282260541433	1.62297347947218	4.36203093066103	4.6726453645048
ENSMUSG00000103975.2	1.06038201271971	1.68718635939232	1.01514349621292	2.04865809893864	2.36564521082867	2.43446021920827	1.09050773266526	1.1681613411262
ENSMUSG00000026435.16	896.022800748154	1035.93242466689	829.372236405959	789.757697140846	917.870341801523	958.365839628323	995.63355992338	572.399057151837
ENSMUSG00000026436.16	2123.94517147758	1972.32085412962	2100.33189366454	1928.81160015073	1900.79592690083	1870.47693509169	1974.90950385678	2039.60970160634
ENSMUSG00000059149.18	7720.6414346122	9069.47027491342	7585.15220370297	9449.43548135448	5171.30043087147	5323.35301266875	7838.56958239787	3121.3271034892
ENSMUSG00000103966.2	3.18114603815913	8.43593179696161	3.04543048863877	7.17030334628524	7.09693563248601	10.5493276165692	5.45253866332629	8.17712938788339
ENSMUSG00000026437.12	274.638941294405	309.598696948491	326.876205780562	302.17706959345	231.83323066121	316.479828497075	343.509935789556	216.109848108347
ENSMUSG00000099874.2	1.06038201271971	0.843593179696161	1.01514349621292	1.02432904946932	1.18282260541433	0.81148673973609	2.18101546533052	2.3363226822524
ENSMUSG00000079330.10	9.54343811447738	9.27952497665777	12.1817219545551	9.21896144522388	3.548467816243	6.49189391788872	8.72406186132206	9.34529072900959
ENSMUSG00000118219.2	50.898336610546	16.8718635939232	35.5300223674523	31.7542005335489	29.5705651353584	21.0986552331383	25.0816778513009	31.5403562104074
ENSMUSG00000101549.2	2.12076402543942	0.843593179696161	1.01514349621292	1.02432904946932	1.18282260541433	0.81148673973609	1.09050773266526	1.1681613411262
ENSMUSG00000089808.4	1.06038201271971	1.68718635939232	1.01514349621292	2.04865809893864	1.18282260541433	0.81148673973609	1.09050773266526	1.1681613411262
ENSMUSG00000042115.5	328.71842394311	408.299098972942	346.163932208607	307.298714840796	238.930166293696	261.298730195021	252.99779397834	252.322849683259
ENSMUSG00000009772.16	1356.22859426851	1421.45450778803	1423.23118169052	1410.50110111925	916.687519196109	993.259769436974	1094.86976359592	1205.54250404224
ENSMUSG00000100658.2	11.6642021399168	16.8718635939232	20.3028699242585	52.2407815229353	34.3018555570157	32.4594695894436	31.6247242472925	107.47084338361
ENSMUSG00000042066.17	679.704870153334	648.723155186348	734.963891258157	855.314756306883	906.04211574738	998.940176615127	850.596031478901	703.233127357972
ENSMUSG00000090079.2	1.06038201271971	0.843593179696161	1.01514349621292	1.02432904946932	1.18282260541433	0.81148673973609	1.09050773266526	2.3363226822524
ENSMUSG00000042046.16	1753.8718490384	1604.5142277821	1973.43895663792	1586.68569762798	1459.60309508129	1588.89103640326	1425.29360659349	1596.87655331951
ENSMUSG00000097760.3	12.7245841526365	10.9667113360501	15.2271524431939	15.3649357420398	15.3766938703863	8.92635413709699	6.54304639599155	12.8497747523882
ENSMUSG00000026439.15	1324.41713388692	1298.28990355239	1372.47400687987	1146.22420635617	1181.63978280892	1234.27133113859	1094.86976359592	1212.55147208899
ENSMUSG00000048174.3	184.506470213229	195.713617689509	172.574394356197	169.014293162438	166.777987363421	184.207489920092	219.192054265717	202.091912014832
ENSMUSG00000053024.15	47.7171905723869	44.7104385238965	39.590596352304	51.216452473466	46.130081611159	57.6155585212624	38.167770643284	63.0807124208147
ENSMUSG00000026442.15	222.680222671139	259.826699346417	276.119030969915	179.257583657131	260.220973191154	265.356163893701	221.373069731047	271.013431141278
ENSMUSG00000026443.4	78.4682689412585	52.302777141162	84.2569101856727	93.2139435017082	111.185324908947	163.108834686954	75.2450335539028	110.975327406989
ENSMUSG00002075842.1	1.06038201271971	0.843593179696161	1.01514349621292	1.02432904946932	1.18282260541433	0.81148673973609	2.18101546533052	1.1681613411262
ENSMUSG00000102709.2	1.06038201271971	0.843593179696161	1.01514349621292	2.04865809893864	1.18282260541433	0.81148673973609	1.09050773266526	1.1681613411262
ENSMUSG00000054387.14	4500.26126198244	3389.55739601917	4455.46480487852	3318.8261202806	3852.45322583449	4459.93112158955	4460.1766266009	5031.27089623054
ENSMUSG00000100228.2	20.1472582416745	11.8103045157462	18.2725829318326	17.4135938409785	17.742339081215	19.4756817536662	21.8101546533052	15.1860974346406
ENSMUSG00000026447.18	1577.84843492693	1417.23654188955	1438.45833413371	1711.65384166323	1276.26559124207	1445.25788346998	1432.92716072215	1487.06938725365
ENSMUSG00000101102.2	27.5699323307124	34.5873203675426	19.2877264280456	34.8271876819569	44.9472590057447	36.5169032881241	38.167770643284	24.5313881636502
ENSMUSG00000102425.2	26.5095503179927	19.4026431330117	28.4240178939619	14.3406066925705	14.193871264972	8.92635413709699	19.6291391879746	22.1950654813978
ENSMUSG00000046062.6	3711.33704451898	3485.72701850454	3540.82051479068	3102.69269084257	2928.66877100589	3032.52594639377	3184.28257938255	3107.30916739569
ENSMUSG00000041757.18	2451.60321340797	2293.72985559386	2369.34492016097	2207.42910160639	1446.59204642173	1721.16337498025	1803.69978982834	1819.99536947462
ENSMUSG00000101693.2	6.36229207631825	10.9667113360501	6.09086097727755	12.2919485936318	3.548467816243	8.92635413709699	8.72406186132206	32.7085175515336
ENSMUSG00000070645.6	2.12076402543942	2.53077953908848	1.01514349621292	1.02432904946932	1.18282260541433	0.81148673973609	1.09050773266526	1.1681613411262
ENSMUSG00000070644.14	1429.39495314617	1694.77869800959	1277.05051823586	1362.3576357942	877.654373217436	827.716474530812	1163.57175075383	1006.95507605078
ENSMUSG00000070643.12	1502.56131202383	1558.9601960785	1373.48915037609	1390.01452012987	1347.23494756693	1128.7780549729	1593.23179742394	915.83849144294
ENSMUSG00000090553.9	1508.92360410015	1524.37287571096	1385.67087233064	1492.4474250768	1460.7859176867	1422.53625475737	1547.430472652	1467.21064445451
ENSMUSG00000102976.7	375.375232502777	210.054701744344	429.405698898067	220.230745635904	246.027101926182	421.973104662767	269.355409968319	260.499979071142
ENSMUSG00000094410.9	676.523724115174	382.147710402361	638.525259117929	468.118375607479	665.92912684827	684.083321597524	451.470201323417	478.946149861742
ENSMUSG00000051998.15	79.5286509539782	91.9516565868815	76.1357622159693	273.495856208309	128.927663990162	125.780444659094	77.4260490192333	537.354216918052
ENSMUSG00000026463.18	3888.42084064317	3826.53866310178	4452.41937438989	3566.71375025217	2880.1730441839	3603.00112442824	2718.63577753449	3127.16791019483
ENSMUSG00000102509.2	1.06038201271971	0.843593179696161	1.01514349621292	1.02432904946932	1.18282260541433	0.81148673973609	2.18101546533052	1.1681613411262
ENSMUSG00000100830.2	1.06038201271971	0.843593179696161	1.01514349621292	1.02432904946932	1.18282260541433	1.62297347947218	1.09050773266526	1.1681613411262
ENSMUSG00000010311.16	22.2680222671139	31.2129476487579	22.3331569166843	25.608226236733	40.2159685840874	19.4756817536662	25.0816778513009	16.3542587757668
ENSMUSG00000090208.2	1.06038201271971	4.2179658984808	2.03028699242585	6.14597429681592	1.18282260541433	4.86892043841654	5.45253866332629	1.1681613411262
ENSMUSG00000041577.6	2555.5206506545	3332.19305979983	3681.92546076428	2785.15068550708	4683.97751744076	5129.40768187183	3153.74836286793	3553.5467997059
ENSMUSG00000100987.2	6.36229207631825	2.53077953908848	4.0605739848517	2.04865809893864	1.18282260541433	2.43446021920827	1.09050773266526	4.6726453645048
ENSMUSG00000041559.8	2560.8225607181	3877.99784706325	3827.09098072272	2364.15144617519	5177.21454389854	6284.96479925602	3502.71083732081	4873.5691151785
ENSMUSG00000020423.7	2986.0357478187	3030.18670146861	2618.05507673313	2908.0701714434	2561.99376332745	2341.95073087836	3294.42386038174	2284.92358324285
ENSMUSG00000102380.2	5.30191006359855	5.06155907817696	1.01514349621292	10.2432904946932	1.18282260541433	0.81148673973609	1.09050773266526	2.3363226822524
ENSMUSG00000073559.3	1.06038201271971	0.843593179696161	1.01514349621292	1.02432904946932	2.36564521082867	0.81148673973609	2.18101546533052	1.1681613411262
ENSMUSG00000026450.15	3216.13864457888	3559.9632183178	2993.65817033191	2908.0701714434	1907.89286253332	2293.26152649419	2692.46359195052	3454.25308571017
ENSMUSG00000064246.11	1700.85274840241	759.233861726545	327.891349276775	964.9179646001	441.192831819547	348.939298086519	275.89845636431	1570.00884247361
ENSMUSG00000042451.13	800.58841960338	831.782875180414	582.692366826219	1409.47677206979	1942.19471809034	1627.03091317086	947.651219686109	1432.16580422072
ENSMUSG00000042429.9	96.4947631574935	72.5490134538698	84.2569101856727	93.2139435017082	60.323952876131	48.6892043841654	64.3399562272502	57.2399057151838
ENSMUSG00000119277.1	1.06038201271971	0.843593179696161	1.01514349621292	1.02432904946932	1.18282260541433	0.81148673973609	3.27152319799577	3.5044840233786
ENSMUSG00000026459.6	139.970425679002	113.885079258982	95.4234886440149	256.08226236733	590.228480101753	671.099533761747	269.355409968319	303.721948692812
ENSMUSG00000026458.14	149.513863793479	102.918367922932	129.938367515254	159.795331717214	314.630813040213	287.266305866576	200.653422810407	221.950654813978
ENSMUSG00000042305.13	3560.76279871278	3681.44063619405	3299.216362692	3505.25400728401	2456.72255144557	2947.31983872148	3222.45035002584	2363.1903930983
ENSMUSG00000050526.6	1.06038201271971	2.53077953908848	1.01514349621292	1.02432904946932	1.18282260541433	1.62297347947218	1.09050773266526	1.1681613411262
ENSMUSG00000026456.19	1456.96488547688	1438.32637138195	1356.23171094047	1995.39298836624	2072.30520468591	1849.37827985855	2085.05078485597	1558.32722906235
ENSMUSG00000026457.15	6908.38881286891	7523.16397653036	6698.93193150909	7166.20603008737	6695.95876925055	6365.30198648989	6923.63359469172	5489.19014195201
ENSMUSG00000101061.2	1.06038201271971	0.843593179696161	3.04543048863877	1.02432904946932	1.18282260541433	0.81148673973609	2.18101546533052	1.1681613411262
ENSMUSG00000102722.2	7.42267408903796	5.06155907817696	1.01514349621292	12.2919485936318	4.73129042165734	2.43446021920827	4.36203093066103	2.3363226822524
ENSMUSG00000026455.15	1234.28466280574	1133.78923351164	1240.50535237219	1138.02957396042	1192.28518625765	1204.24632176836	1254.08389256505	1158.81605039719
ENSMUSG00000042229.10	1358.34935829395	1364.93376474839	1345.06513248212	1089.88610863536	1107.12195866782	1157.9915776034	1107.9558563879	1186.85192258422
ENSMUSG00000077202.3	6.36229207631825	2.53077953908848	11.1665784583422	2.04865809893864	2.36564521082867	0.81148673973609	2.18101546533052	4.6726453645048
ENSMUSG00000096712.2	18.0264942162351	19.4026431330117	15.2271524431939	14.3406066925705	17.742339081215	10.5493276165692	14.1766005246484	16.3542587757668
ENSMUSG00000101955.2	11.6642021399168	2.53077953908848	8.12114796970339	8.19463239575456	2.36564521082867	5.68040717815263	4.36203093066103	3.5044840233786
ENSMUSG00000046367.11	1.06038201271971	0.843593179696161	2.03028699242585	1.02432904946932	1.18282260541433	3.24594695894436	2.18101546533052	2.3363226822524
ENSMUSG00000042207.18	4172.60322005205	3599.61209776352	3757.04607948403	3276.82862925236	2386.93601772613	3164.79828497075	2877.84990650361	2927.41232086225
ENSMUSG00000026452.16	29.6906963561519	28.6821681096695	30.4543048863877	22.5352390883251	17.742339081215	19.4756817536662	19.6291391879746	24.5313881636502
ENSMUSG00000073557.13	6022.96983224795	4819.44783560417	6856.27917342209	7478.62639017551	8431.15953139337	8023.98088251046	7754.60048698265	6517.17212214306
ENSMUSG00000103614.2	3.18114603815913	0.843593179696161	2.03028699242585	2.04865809893864	1.18282260541433	0.81148673973609	1.09050773266526	1.1681613411262
ENSMUSG00000103976.2	2.12076402543942	3.37437271878464	6.09086097727755	4.09731619787728	7.09693563248601	8.1148673973609	8.72406186132206	1.1681613411262
ENSMUSG00000101168.2	5.30191006359855	2.53077953908848	12.1817219545551	5.1216452473466	1.18282260541433	4.05743369868045	1.09050773266526	1.1681613411262
ENSMUSG00000026429.10	143.151571717161	146.785213267132	163.438102890281	159.795331717214	160.863874336349	183.396003180356	189.748345483755	177.560523851182
ENSMUSG00000042793.14	651.074555809901	679.936102835105	640.555546110355	548.016041466086	390.33145978673	410.612290306462	374.044152304183	567.726411787333
ENSMUSG00000097993.8	212.076402543942	178.841754095586	166.48353337892	207.938797042272	260.220973191154	421.973104662767	215.920531067721	477.777988520615
ENSMUSG00000097988.2	1.06038201271971	0.843593179696161	2.03028699242585	1.02432904946932	1.18282260541433	0.81148673973609	1.09050773266526	1.1681613411262
ENSMUSG00000031506.12	83.770179004857	77.6105725320468	74.1054752235435	189.500874151824	138.390244833477	142.010179453816	95.9646804745427	316.5717234452
ENSMUSG00000026426.11	1350.92668420491	1724.30445929895	1599.86615003157	1626.63453055728	1735.20076214283	1739.82756999418	1582.32672009729	1390.11199594018
ENSMUSG00000085311.2	13.7849661653562	17.7154567736194	26.393730901536	8.19463239575456	16.5595164758007	26.779062411291	25.0816778513009	16.3542587757668
ENSMUSG00000026424.9	255.55206506545	284.290901557606	198.968125257733	229.449707081128	212.90806897458	201.24871145455	211.55850013706	156.533619710911
ENSMUSG00000079139.5	706.214420471326	615.823021178197	614.161815208819	686.300463144445	638.72420692374	759.55158839298	526.715234877319	754.632226367525
ENSMUSG00000097680.2	2.12076402543942	8.43593179696161	10.1514349621292	26.6325552862023	2.36564521082867	4.05743369868045	3.27152319799577	4.6726453645048
ENSMUSG00000003051.14	769.837341234509	1025.80930651053	1080.11267997055	853.266098207944	521.624768987721	628.090736555734	706.649010767087	744.118774297389
ENSMUSG00000041926.16	3476.99261970793	3584.42742052899	2992.6430268357	3075.0358065069	2748.87973498291	2826.4083145008	3081.77485251202	3217.11633346155
ENSMUSG00000062580.10	2223.62108067323	1948.70024509813	2128.7559115585	2259.66988312932	2184.67335220028	2282.71219887762	2246.44592929043	1781.44604521745
ENSMUSG00000048096.8	567.304376805044	805.631486609833	720.751882311176	792.830684289254	669.477594664513	623.221816117317	707.739518499752	413.529114758674
ENSMUSG00000041889.8	616.081949390151	815.754604766187	635.479828629291	1214.85425267061	2106.60706024293	1364.9206962361	1479.81899322675	846.916972316494
ENSMUSG00000041879.14	1952.16328541698	1727.67883201774	1796.80398829688	1704.48353831695	1671.32834145045	2021.4134686826	1552.88301131533	1916.95276078809
ENSMUSG00000100620.2	2.12076402543942	0.843593179696161	1.01514349621292	1.02432904946932	1.18282260541433	0.81148673973609	1.09050773266526	1.1681613411262
ENSMUSG00000009418.17	2656.25694186287	2194.18586038971	2482.0258482406	1912.42233535922	2230.80343381143	3185.08545346415	2057.78809153934	2429.77558954249
ENSMUSG00000102474.2	1.06038201271971	3.37437271878464	3.04543048863877	2.04865809893864	4.73129042165734	0.81148673973609	1.09050773266526	1.1681613411262
ENSMUSG00000104524.2	1.06038201271971	0.843593179696161	5.07571748106462	7.17030334628524	3.548467816243	0.81148673973609	9.81456959398732	2.3363226822524
ENSMUSG00000054412.6	8.48305610175767	9.27952497665777	6.09086097727755	6.14597429681592	7.09693563248601	4.05743369868045	6.54304639599155	5.840806705631
ENSMUSG00000026421.15	10823.3192038301	14090.536880465	11222.4113506339	12042.0123055613	10308.2990061859	10944.5216588206	10380.5431072406	8128.06661155609
ENSMUSG00000041801.6	3291.42576748198	5194.84680056896	3602.74426805967	5002.82307760816	6329.2837615721	4449.38179397298	5407.82784628701	3678.5400632064
ENSMUSG00000026418.17	60.4417747250234	91.9516565868815	70.0449012386918	91.1652854027695	869.374614979536	621.598842637845	291.165564621624	261.668140412269
ENSMUSG00000041782.15	9317.57674576808	11342.9538941946	9136.29146591632	7861.72545467703	6040.67504585101	6650.13383213726	7076.30467726486	6181.90981723985
ENSMUSG00000026414.14	211.016020531222	202.462363127079	198.968125257733	151.600699321459	576.034608836781	698.690082912774	320.609273403586	230.127784201861
ENSMUSG00000101482.2	5.30191006359855	0.843593179696161	2.03028699242585	1.02432904946932	1.18282260541433	1.62297347947218	3.27152319799577	2.3363226822524
ENSMUSG00000026413.13	67073.4038325725	71990.554768911	67134.4848350493	53350.1298835106	35555.6475187549	43990.6961610935	47633.3777628185	52734.30742246
ENSMUSG00000102414.2	4.24152805087884	9.27952497665777	11.1665784583422	3.07298714840796	9.46258084331467	12.1723010960414	8.72406186132206	4.6726453645048
ENSMUSG00000051985.13	24.3887862925533	10.1231181563539	17.2574394356197	13.3162776431012	222.370649817895	140.387205974344	152.671082573136	71.2578418086981
ENSMUSG00000026411.18	938.438081256942	1243.45634687214	907.538285614354	993.599177985241	984.108407704726	909.676635244157	967.280358874084	726.596354180496
ENSMUSG00000097918.2	1.06038201271971	0.843593179696161	1.01514349621292	1.02432904946932	2.36564521082867	4.05743369868045	3.27152319799577	1.1681613411262
ENSMUSG00000026407.18	4158.8182538867	3619.85833407623	4378.31389916634	6137.77966442017	8144.91646088311	6603.06760123257	6414.36648353705	4108.42343674084
ENSMUSG00000102838.2	2.12076402543942	0.843593179696161	2.03028699242585	1.02432904946932	2.36564521082867	1.62297347947218	4.36203093066103	1.1681613411262
ENSMUSG00000102717.2	7.42267408903796	5.06155907817696	12.1817219545551	28.681213385141	9.46258084331467	12.1723010960414	4.36203093066103	1.1681613411262
ENSMUSG00000086264.10	1.06038201271971	3.37437271878464	2.03028699242585	2.04865809893864	1.18282260541433	0.81148673973609	1.09050773266526	3.5044840233786
ENSMUSG00000041642.19	533.372152398014	744.89277767171	589.798371299709	770.295445200929	411.622266684188	546.130575842389	494.000002897362	1034.99094823781
ENSMUSG00000087230.11	40.2945164833489	58.2079293990351	44.6663138333687	48.1434653250581	27.2049199245297	36.5169032881241	43.6203093066103	32.7085175515336
ENSMUSG00000041605.17	1398.6438747773	1504.12663939825	1285.17166620556	1187.19736833494	848.083808082078	998.940176615127	1189.7439363378	950.883331676726
ENSMUSG00000097315.2	1.06038201271971	0.843593179696161	1.01514349621292	1.02432904946932	1.18282260541433	0.81148673973609	2.18101546533052	2.3363226822524
ENSMUSG00000102941.2	1.06038201271971	0.843593179696161	1.01514349621292	3.07298714840796	1.18282260541433	0.81148673973609	1.09050773266526	1.1681613411262
ENSMUSG00000097433.2	1.06038201271971	0.843593179696161	1.01514349621292	4.09731619787728	1.18282260541433	3.24594695894436	1.09050773266526	2.3363226822524
ENSMUSG00000052759.8	1.06038201271971	0.843593179696161	2.03028699242585	1.02432904946932	1.18282260541433	1.62297347947218	3.27152319799577	1.1681613411262
ENSMUSG00000041570.15	2328.59889993248	2167.19087863944	2836.31092841891	1857.10856668788	1702.08172919123	2195.88311772586	1642.30464539388	1870.22630714304
ENSMUSG00000097403.3	26.5095503179927	32.9001340081503	36.5451658636653	19.4622519399171	42.581613794916	36.5169032881241	26.1721855839662	36.2130015749122
ENSMUSG00000026404.13	379.616760553656	414.204251230815	401.996824500318	365.685470660547	283.87742529944	365.169032881241	323.880796601582	310.730916739569
ENSMUSG00000041498.14	354.167592248383	392.270828558715	393.875676530615	234.571352328474	318.179280856456	383.021741155435	336.966889393565	245.313881636502
ENSMUSG00000099337.2	2.12076402543942	0.843593179696161	1.01514349621292	4.09731619787728	1.18282260541433	1.62297347947218	3.27152319799577	1.1681613411262
ENSMUSG00000101413.2	1.06038201271971	0.843593179696161	1.01514349621292	3.07298714840796	2.36564521082867	0.81148673973609	1.09050773266526	1.1681613411262
ENSMUSG00000104414.2	1.06038201271971	0.843593179696161	1.01514349621292	1.02432904946932	1.18282260541433	1.62297347947218	1.09050773266526	2.3363226822524
ENSMUSG00000104509.2	1.06038201271971	0.843593179696161	2.03028699242585	1.02432904946932	1.18282260541433	0.81148673973609	1.09050773266526	2.3363226822524
ENSMUSG00000104366.2	1.06038201271971	0.843593179696161	1.01514349621292	2.04865809893864	1.18282260541433	0.81148673973609	2.18101546533052	1.1681613411262
ENSMUSG00000097229.2	1.06038201271971	3.37437271878464	1.01514349621292	1.02432904946932	1.18282260541433	0.81148673973609	1.09050773266526	1.1681613411262
ENSMUSG00000041483.15	438.99815326596	372.868185425703	518.738326564804	377.977419254179	460.117993506176	531.523814527139	391.492276026827	428.715212193315
ENSMUSG00000097113.8	23.3284042798336	12.6538976954424	18.2725829318326	12.2919485936318	28.387742529944	20.2871684934023	14.1766005246484	22.1950654813978
ENSMUSG00000097448.2	2.12076402543942	1.68718635939232	1.01514349621292	2.04865809893864	1.18282260541433	0.81148673973609	1.09050773266526	1.1681613411262
ENSMUSG00000104360.2	1.06038201271971	1.68718635939232	1.01514349621292	2.04865809893864	1.18282260541433	0.81148673973609	1.09050773266526	1.1681613411262
ENSMUSG00000103953.2	3.18114603815913	1.68718635939232	3.04543048863877	2.04865809893864	2.36564521082867	0.81148673973609	3.27152319799577	2.3363226822524
ENSMUSG00000026398.15	41.3548984960687	38.8052862660234	35.5300223674523	32.7785295830183	36.6675007678444	43.0087972060128	40.3487861086145	39.7174855982908
ENSMUSG00000098243.4	1.06038201271971	2.53077953908848	5.07571748106462	4.09731619787728	1.18282260541433	1.62297347947218	2.18101546533052	3.5044840233786
ENSMUSG00000104118.2	1.06038201271971	0.843593179696161	3.04543048863877	1.02432904946932	1.18282260541433	1.62297347947218	1.09050773266526	2.3363226822524
ENSMUSG00000103038.2	1.06038201271971	0.843593179696161	1.01514349621292	1.02432904946932	1.18282260541433	1.62297347947218	2.18101546533052	1.1681613411262
ENSMUSG00000102277.2	1.06038201271971	0.843593179696161	2.03028699242585	1.02432904946932	2.36564521082867	0.81148673973609	1.09050773266526	2.3363226822524
ENSMUSG00000102142.2	1.06038201271971	0.843593179696161	1.01514349621292	1.02432904946932	2.36564521082867	0.81148673973609	2.18101546533052	1.1681613411262
ENSMUSG00000104145.2	3.18114603815913	8.43593179696161	1.01514349621292	3.07298714840796	5.91411302707167	1.62297347947218	7.6335541286568	5.840806705631
ENSMUSG00000103427.2	1.06038201271971	2.53077953908848	3.04543048863877	4.09731619787728	2.36564521082867	4.05743369868045	4.36203093066103	3.5044840233786
ENSMUSG00000098206.2	43.4756625215081	20.2462363127079	26.393730901536	24.5838971872637	39.033145978673	30.0250093702353	34.8962474452882	26.8677108459026
ENSMUSG00000104197.2	2.12076402543942	2.53077953908848	2.03028699242585	1.02432904946932	1.18282260541433	3.24594695894436	1.09050773266526	5.840806705631
ENSMUSG00000026395.17	581.089342970401	481.691705606508	460.875147280668	1540.59089040186	1027.87284410506	972.972600943572	644.490070005167	3200.76207468579
ENSMUSG00000104291.2	8.48305610175767	13.4974908751386	11.1665784583422	53.2651105724047	30.7533877407727	16.2297347947218	16.3576159899789	58.40806705631
ENSMUSG00000026393.11	3471.69070964433	3251.208114549	3853.48471162426	3382.3345213477	3115.55474266136	3511.30312283806	3066.5077442547	2846.80918832455
ENSMUSG00000099510.3	1.06038201271971	2.53077953908848	1.01514349621292	1.02432904946932	1.18282260541433	1.62297347947218	2.18101546533052	1.1681613411262
ENSMUSG00000102448.2	1.06038201271971	0.843593179696161	2.03028699242585	3.07298714840796	3.548467816243	0.81148673973609	1.09050773266526	1.1681613411262
ENSMUSG00000019230.15	5.30191006359855	2.53077953908848	5.07571748106462	1.02432904946932	7.09693563248601	1.62297347947218	3.27152319799577	4.6726453645048
ENSMUSG00000079283.3	180.264942162351	257.295919807329	205.058986235011	200.768493695987	243.661456715353	202.871684934023	225.735100661708	206.764557379337
ENSMUSG00000102365.2	2.12076402543942	2.53077953908848	4.0605739848517	2.04865809893864	2.36564521082867	1.62297347947218	9.81456959398732	3.5044840233786
ENSMUSG00000056268.16	923.592733078867	771.044166242291	772.524200618035	710.884360331708	649.369610372469	677.591427679635	721.916119024401	707.905772722477
ENSMUSG00000104436.2	6.36229207631825	3.37437271878464	6.09086097727755	2.04865809893864	1.18282260541433	1.62297347947218	2.18101546533052	1.1681613411262
ENSMUSG00000104900.2	4.24152805087884	7.59233861726545	4.0605739848517	1.02432904946932	2.36564521082867	4.86892043841654	3.27152319799577	2.3363226822524
ENSMUSG00000105936.2	1.06038201271971	2.53077953908848	1.01514349621292	1.02432904946932	2.36564521082867	1.62297347947218	2.18101546533052	1.1681613411262
ENSMUSG00000102243.2	2.12076402543942	2.53077953908848	5.07571748106462	2.04865809893864	2.36564521082867	1.62297347947218	9.81456959398732	1.1681613411262
ENSMUSG00000033964.13	974.491069689413	886.616431860665	1085.18839745162	702.689727935954	767.651870913903	941.324618093865	725.187642222396	731.268999545001
ENSMUSG00000033952.15	818.614913819615	932.170463564257	1121.73356331528	650.448946413019	722.704611908158	691.386702255149	702.286979836426	592.257799950983
ENSMUSG00000026368.7	1.06038201271971	0.843593179696161	1.01514349621292	1.02432904946932	1.18282260541433	0.81148673973609	2.18101546533052	1.1681613411262
ENSMUSG00000070594.11	1.06038201271971	0.843593179696161	1.01514349621292	1.02432904946932	2.36564521082867	0.81148673973609	1.09050773266526	2.3363226822524
ENSMUSG00000033898.18	2.12076402543942	1.68718635939232	6.09086097727755	1.02432904946932	3.548467816243	4.05743369868045	1.09050773266526	2.3363226822524
ENSMUSG00000089991.3	6.36229207631825	7.59233861726545	13.196865450768	8.19463239575456	15.3766938703863	5.68040717815263	15.2671082573136	12.8497747523882
ENSMUSG00000104496.2	5.30191006359855	1.68718635939232	4.0605739848517	4.09731619787728	3.548467816243	1.62297347947218	3.27152319799577	4.6726453645048
ENSMUSG00000085867.2	2.12076402543942	0.843593179696161	3.04543048863877	3.07298714840796	7.09693563248601	3.24594695894436	2.18101546533052	3.5044840233786
ENSMUSG00000026365.16	2532.19224637467	2384.83791900105	3022.08218822588	2122.40979050043	3319.00023079262	4489.95613095979	2171.20089573653	3131.84055555934
ENSMUSG00000052726.17	29.6906963561519	30.3693544690618	76.1357622159693	22.5352390883251	65.0552432977884	88.4520546312338	22.9006623859704	61.9125510796885
ENSMUSG00000102500.2	3.18114603815913	4.2179658984808	2.03028699242585	1.02432904946932	1.18282260541433	0.81148673973609	2.18101546533052	3.5044840233786
ENSMUSG00000102740.2	1.06038201271971	1.68718635939232	2.03028699242585	4.09731619787728	1.18282260541433	0.81148673973609	2.18101546533052	2.3363226822524
ENSMUSG00000101795.3	25.449168305273	38.8052862660234	39.590596352304	50.1921234239967	28.387742529944	26.779062411291	22.9006623859704	31.5403562104074
ENSMUSG00000026361.10	1711.45656852961	1314.31817396662	1804.92513626658	1294.75191852922	1425.30123952427	1596.19441706089	1403.48345194019	1334.04025156612
ENSMUSG00000033849.4	199.351818391305	197.400804048902	224.346712663056	296.031095296634	253.124037558668	252.372376057924	201.743930543073	374.97979050151
ENSMUSG00000089640.2	4.24152805087884	5.06155907817696	4.0605739848517	2.04865809893864	1.18282260541433	6.49189391788872	2.18101546533052	1.1681613411262
ENSMUSG00000018196.19	1282.00185337813	1319.3797330448	1298.36853165633	1146.22420635617	1201.74776710096	1172.59833891865	1254.08389256505	1129.61201686903
ENSMUSG00000018199.10	1410.30807691721	1057.86584733899	1319.6865450768	945.455712660183	820.878888157548	1085.76925776689	839.690954152248	992.937139957269
ENSMUSG00000018189.13	1058.26124869427	1139.69438576951	1022.24950068641	1093.98342483323	967.548891228925	1059.80168209533	984.728482596728	940.36987960659
ENSMUSG00000100455.2	57.2606286868643	44.7104385238965	84.2569101856727	47.1191362755887	74.517824141103	65.7304259186233	66.5209716925807	53.7354216918052
ENSMUSG00000026360.10	354.167592248383	307.911510589099	393.875676530615	440.461491271808	460.117993506176	575.344098472888	375.134660036849	462.591891085975
ENSMUSG00000051079.9	3.18114603815913	5.90515225787312	4.0605739848517	28.681213385141	1.18282260541433	9.73784087683308	3.27152319799577	92.2847459489697
ENSMUSG00000100389.2	2.12076402543942	3.37437271878464	2.03028699242585	1.02432904946932	4.73129042165734	0.81148673973609	5.45253866332629	2.3363226822524
ENSMUSG00000026358.14	24.3887862925533	10.9667113360501	38.5754528560911	29.7055424346103	28.387742529944	39.7628502470684	22.9006623859704	60.7443897385623
ENSMUSG00000100441.2	27.5699323307124	21.9334226721002	21.3180134204714	14.3406066925705	7.09693563248601	12.9837878357774	8.72406186132206	9.34529072900959
ENSMUSG00000098509.3	5.30191006359855	10.9667113360501	16.2422959394068	7.17030334628524	2.36564521082867	7.30338065762481	8.72406186132206	1.1681613411262
ENSMUSG00000026357.4	53.0191006359855	54.8335566802504	50.7571748106462	54.289439621874	54.4098398490594	66.5419126583594	41.4392938412798	61.9125510796885
ENSMUSG00000099964.7	1.06038201271971	0.843593179696161	1.01514349621292	1.02432904946932	1.18282260541433	0.81148673973609	2.18101546533052	1.1681613411262
ENSMUSG00000090323.3	2.12076402543942	1.68718635939232	2.03028699242585	2.04865809893864	1.18282260541433	0.81148673973609	1.09050773266526	1.1681613411262
ENSMUSG00000102403.2	1.06038201271971	0.843593179696161	1.01514349621292	1.02432904946932	2.36564521082867	0.81148673973609	1.09050773266526	1.1681613411262
ENSMUSG00000035131.15	11.6642021399168	5.90515225787312	9.13629146591632	4.09731619787728	20.1079842920437	86.0175944120256	7.6335541286568	9.34529072900959
ENSMUSG00000087627.3	2.12076402543942	1.68718635939232	1.01514349621292	1.02432904946932	1.18282260541433	1.62297347947218	5.45253866332629	1.1681613411262
ENSMUSG00000082588.2	6.36229207631825	6.74874543756928	8.12114796970339	2.04865809893864	7.09693563248601	5.68040717815263	2.18101546533052	1.1681613411262
ENSMUSG00000056220.15	567.304376805044	530.620110028885	657.812985545975	551.089028614494	462.483638717005	553.433956500014	419.845477076124	469.600859132732
ENSMUSG00000097028.3	1.06038201271971	0.843593179696161	3.04543048863877	2.04865809893864	7.09693563248601	4.05743369868045	2.18101546533052	2.3363226822524
ENSMUSG00000032487.9	63.6229207631825	68.331047555389	66.999470750053	41.9974910282421	209.359601158337	41.3858237265406	52.3443711679324	95.7892299723483
ENSMUSG00000101199.2	2.12076402543942	0.843593179696161	1.01514349621292	2.04865809893864	1.18282260541433	0.81148673973609	2.18101546533052	1.1681613411262
ENSMUSG00000097754.2	5.30191006359855	8.43593179696161	1.01514349621292	3.07298714840796	10.645403448729	12.1723010960414	3.27152319799577	7.00896804675719
ENSMUSG00000099875.2	173.902650086032	142.567247368651	139.074658981171	131.114118332073	112.368147514362	113.608143563053	126.49889698917	128.497747523882
ENSMUSG00000006007.15	1.06038201271971	0.843593179696161	1.01514349621292	1.02432904946932	1.18282260541433	1.62297347947218	2.18101546533052	1.1681613411262
ENSMUSG00000006010.15	1841.88355609413	1675.37605487657	1724.72880006576	1782.33254607662	1542.40067746029	1639.2032142669	1642.30464539388	1436.83844958522
ENSMUSG00000006005.19	4835.34197800187	4512.37991819476	5211.74670955715	4810.24921630793	4336.22767144895	5046.63603441875	4007.61591754482	4513.77542211163
ENSMUSG00000006014.17	131.487369577244	114.728672438678	380.678811079847	185.403557953947	610.336464393796	337.578483730214	230.097131592369	245.313881636502
ENSMUSG00000101519.2	2.12076402543942	1.68718635939232	1.01514349621292	2.04865809893864	2.36564521082867	1.62297347947218	1.09050773266526	1.1681613411262
ENSMUSG00000066842.19	446.420827354998	394.801608097803	614.161815208819	351.344863967977	817.330420341305	1287.01796922144	439.474616264099	689.215191264457
ENSMUSG00000093650.3	1.06038201271971	0.843593179696161	1.01514349621292	2.04865809893864	1.18282260541433	0.81148673973609	1.09050773266526	1.1681613411262
ENSMUSG00000099622.2	1.06038201271971	0.843593179696161	2.03028699242585	1.02432904946932	1.18282260541433	2.43446021920827	1.09050773266526	1.1681613411262
ENSMUSG00000102628.2	1.06038201271971	0.843593179696161	2.03028699242585	1.02432904946932	1.18282260541433	0.81148673973609	1.09050773266526	1.1681613411262
ENSMUSG00000097426.2	1.06038201271971	3.37437271878464	2.03028699242585	2.04865809893864	7.09693563248601	1.62297347947218	2.18101546533052	2.3363226822524
ENSMUSG00000102095.2	2.12076402543942	1.68718635939232	1.01514349621292	2.04865809893864	7.09693563248601	2.43446021920827	2.18101546533052	1.1681613411262
ENSMUSG00000114212.2	1.06038201271971	1.68718635939232	1.01514349621292	1.02432904946932	1.18282260541433	1.62297347947218	3.27152319799577	1.1681613411262
ENSMUSG00000114943.2	1.06038201271971	0.843593179696161	1.01514349621292	5.1216452473466	1.18282260541433	0.81148673973609	1.09050773266526	1.1681613411262
ENSMUSG00000114694.2	1.06038201271971	0.843593179696161	1.01514349621292	2.04865809893864	3.548467816243	2.43446021920827	4.36203093066103	1.1681613411262
ENSMUSG00000114582.2	1.06038201271971	1.68718635939232	1.01514349621292	1.02432904946932	1.18282260541433	2.43446021920827	1.09050773266526	1.1681613411262
ENSMUSG00000100954.5	45.5964265469475	54.8335566802504	45.6814573295816	61.4597429681592	60.323952876131	38.1398767675962	54.5253866332629	23.363226822524
ENSMUSG00000023150.15	11015.2483481323	9878.47613424204	12757.3083169078	11571.8452718549	10171.0915839579	11743.8360974607	11721.8676184189	9244.82885367274
ENSMUSG00000052748.15	401.88478282077	397.332387636892	408.087685477596	351.344863967977	330.007506910599	407.366343347517	352.233997650878	403.015662688539
ENSMUSG00000053286.12	940.558845282382	970.975749830281	972.507469371981	949.55302885806	941.52679390981	1072.78546993111	916.026495438816	957.892299723483
ENSMUSG00000106406.3	3.18114603815913	0.843593179696161	1.01514349621292	3.07298714840796	7.09693563248601	0.81148673973609	1.09050773266526	3.5044840233786
ENSMUSG00000103928.2	93.3136171193344	76.7669793523506	120.802076049338	82.970653007015	123.013550963091	99.001382247803	126.49889698917	107.47084338361
ENSMUSG00000026484.14	1146.27295575001	903.488295454588	1238.47506537977	848.144452960597	913.139051379866	1145.81927650736	866.95364746888	948.547008994474
ENSMUSG00000103238.2	4.24152805087884	0.843593179696161	1.01514349621292	2.04865809893864	3.548467816243	1.62297347947218	2.18101546533052	1.1681613411262
ENSMUSG00000100551.2	3.18114603815913	1.68718635939232	3.04543048863877	2.04865809893864	1.18282260541433	0.81148673973609	1.09050773266526	1.1681613411262
ENSMUSG00000100357.2	1.06038201271971	0.843593179696161	3.04543048863877	1.02432904946932	1.18282260541433	0.81148673973609	1.09050773266526	1.1681613411262
ENSMUSG00000026483.14	3122.82502745954	2963.54284027261	3417.98815174892	2808.71025364488	2566.72505374911	3189.14288716283	2660.83886770323	2594.48633864129
ENSMUSG00000100594.2	43.4756625215081	40.4924726254157	35.5300223674523	34.8271876819569	37.8503233732587	38.9513635073323	47.9823402372713	38.5493242571646
ENSMUSG00000043019.13	2653.07579582471	2018.71847901291	2559.17675395278	2247.37793453569	2182.30770698945	2378.46763416648	2369.6733030816	1629.58507087105
ENSMUSG00000032666.17	2701.85336840982	2961.01206073352	3013.96104025617	2768.76142071557	2920.38901276799	3005.74688398248	2864.76381371163	2719.47960214179
ENSMUSG00000084557.4	1.06038201271971	3.37437271878464	6.09086097727755	1.02432904946932	3.548467816243	3.24594695894436	1.09050773266526	4.6726453645048
ENSMUSG00000100685.2	9.54343811447738	5.06155907817696	7.10600447349047	11.2676195441625	10.645403448729	8.1148673973609	15.2671082573136	9.34529072900959
ENSMUSG00000014980.15	372.194086464618	334.06289915968	347.17907570482	345.198889671161	377.320411127173	411.423777046198	379.49669096751	392.502210618403
ENSMUSG00000032649.15	214.197166569381	183.059719994067	170.544107363771	251.984946169453	235.381698477453	266.167650633438	202.834438275738	251.154688342133
ENSMUSG00000026482.14	625.625387504628	674.874543756928	744.100182724073	795.903671437662	927.332922644838	1170.16387869944	634.67550041118	831.730874881854
ENSMUSG00000086145.2	1.06038201271971	0.843593179696161	3.04543048863877	1.02432904946932	1.18282260541433	0.81148673973609	2.18101546533052	2.3363226822524
ENSMUSG00000080950.2	1.06038201271971	6.74874543756928	5.07571748106462	3.07298714840796	1.18282260541433	3.24594695894436	6.54304639599155	4.6726453645048
ENSMUSG00000055547.5	1.06038201271971	0.843593179696161	1.01514349621292	4.09731619787728	1.18282260541433	0.81148673973609	1.09050773266526	7.00896804675719
ENSMUSG00000008475.14	5281.76280535687	5381.28089328181	5038.15717170474	4701.67033706418	4259.34420209702	4667.67172696199	4463.4481497989	4776.61172386503
ENSMUSG00000026480.13	199.351818391305	196.557210869205	187.801546799391	340.077244423814	424.633315343746	356.242678744144	247.545255315013	471.937181814984
ENSMUSG00000042772.16	2515.22613417115	2304.69656692991	2620.08536372556	2527.01976504081	2218.97520775729	2462.86225509903	2376.2163494776	2298.94151933636
ENSMUSG00000042751.15	59.3813927123037	62.4258952975159	62.9388967652013	47.1191362755887	63.872420692374	81.9601607133451	42.5298015739451	73.5941644909505
ENSMUSG00000026479.14	3665.74061797203	3581.0530478102	3056.59706709711	2531.11708123869	1523.47551577366	2118.79187745093	1787.34217383836	2273.24196983158
ENSMUSG00000026478.15	3982.79483977523	3764.95636098396	4581.34259840893	4247.89256814927	7418.6633811587	8360.74787950094	4356.5783919977	5669.08698848544
ENSMUSG00000103818.2	1.06038201271971	0.843593179696161	2.03028699242585	3.07298714840796	2.36564521082867	2.43446021920827	1.09050773266526	1.1681613411262
ENSMUSG00000079138.4	1.06038201271971	3.37437271878464	2.03028699242585	6.14597429681592	1.18282260541433	1.62297347947218	3.27152319799577	1.1681613411262
ENSMUSG00000073538.11	18.0264942162351	13.4974908751386	6.09086097727755	28.681213385141	7.09693563248601	9.73784087683308	9.81456959398732	50.2309376684266
ENSMUSG00000042708.13	5.30191006359855	5.06155907817696	7.10600447349047	2.04865809893864	3.548467816243	3.24594695894436	3.27152319799577	5.840806705631
ENSMUSG00000103543.2	2.12076402543942	0.843593179696161	1.01514349621292	1.02432904946932	1.18282260541433	0.81148673973609	2.18101546533052	1.1681613411262
ENSMUSG00000042699.12	4496.01973393157	5525.53532700985	6094.9215512624	3725.48475291992	3200.71797025119	3788.02010108807	3190.82562577854	4197.20369866643
ENSMUSG00000042684.9	77.4078869285388	42.179658984808	46.6966008257945	46.0948072261194	53.227017243645	94.9439485491226	35.9867551779535	130.834070206134
ENSMUSG00000099858.2	8.48305610175767	5.90515225787312	7.10600447349047	10.2432904946932	4.73129042165734	4.05743369868045	4.36203093066103	10.5134520701358
ENSMUSG00000042671.13	9.54343811447738	5.90515225787312	4.0605739848517	10.2432904946932	5.91411302707167	5.68040717815263	7.6335541286568	12.8497747523882
ENSMUSG00000102404.2	1.06038201271971	0.843593179696161	1.01514349621292	1.02432904946932	1.18282260541433	0.81148673973609	1.09050773266526	4.6726453645048
ENSMUSG00000100334.2	2.12076402543942	0.843593179696161	2.03028699242585	1.02432904946932	2.36564521082867	0.81148673973609	2.18101546533052	1.1681613411262
ENSMUSG00000026475.8	169.661122035153	117.259451977766	155.316954920577	157.746673618275	192.800084682536	189.076410358509	118.865342860513	198.587427991454
ENSMUSG00000099568.2	1.06038201271971	0.843593179696161	1.01514349621292	5.1216452473466	1.18282260541433	0.81148673973609	1.09050773266526	1.1681613411262
ENSMUSG00000066800.12	240.706716887374	194.026431330117	251.755587060805	213.060442289619	295.705651353584	293.758199784465	229.006623859704	246.482042977628
ENSMUSG00000100183.2	4.24152805087884	4.2179658984808	9.13629146591632	8.19463239575456	10.645403448729	4.05743369868045	10.9050773266526	8.17712938788339
ENSMUSG00000042641.20	14.8453481780759	8.43593179696161	20.3028699242585	10.2432904946932	3.548467816243	2.43446021920827	10.9050773266526	9.34529072900959
ENSMUSG00000045968.8	72.1059768649402	73.392606633566	90.3477711629503	88.0922982543616	108.819679698119	90.075028110706	115.593819662517	47.8946149861742
ENSMUSG00000102459.2	1.06038201271971	2.53077953908848	8.12114796970339	7.17030334628524	3.548467816243	8.1148673973609	9.81456959398732	11.681613411262
ENSMUSG00000047053.6	1.06038201271971	3.37437271878464	1.01514349621292	1.02432904946932	1.18282260541433	0.81148673973609	1.09050773266526	1.1681613411262
ENSMUSG00000099227.3	1.06038201271971	0.843593179696161	1.01514349621292	1.02432904946932	1.18282260541433	0.81148673973609	2.18101546533052	1.1681613411262
ENSMUSG00000026473.17	7435.3986731906	8651.89165096382	9707.81725428419	8873.76255555272	9820.97609275522	10894.209480957	10294.39299636	9031.05532824664
ENSMUSG00000101903.2	5.30191006359855	2.53077953908848	7.10600447349047	4.09731619787728	2.36564521082867	0.81148673973609	3.27152319799577	4.6726453645048
ENSMUSG00000100502.2	7.42267408903796	2.53077953908848	12.1817219545551	3.07298714840796	1.18282260541433	3.24594695894436	7.6335541286568	1.1681613411262
ENSMUSG00000100627.7	8.48305610175767	7.59233861726545	16.2422959394068	2.04865809893864	7.09693563248601	10.5493276165692	3.27152319799577	2.3363226822524
ENSMUSG00000066797.7	3.18114603815913	0.843593179696161	3.04543048863877	1.02432904946932	1.18282260541433	0.81148673973609	1.09050773266526	3.5044840233786
ENSMUSG00000004110.18	59.3813927123037	52.302777141162	37.5603093598782	78.8733368091377	47.3129042165734	41.3858237265406	29.443708781962	127.329586182756
ENSMUSG00000101880.2	1.06038201271971	0.843593179696161	1.01514349621292	2.04865809893864	1.18282260541433	1.62297347947218	1.09050773266526	1.1681613411262
ENSMUSG00000096950.3	32.871842394311	29.5257612893656	29.4391613901748	27.6568843356717	28.387742529944	30.0250093702353	21.8101546533052	16.3542587757668
ENSMUSG00000056708.6	1300.02834759436	1510.03179165613	1277.05051823586	1080.66714719013	1344.8693023561	1070.3510097119	1252.99338483238	1245.25998964053
ENSMUSG00000026471.15	918.290823015268	900.113922735803	864.902258773411	753.90618040942	664.746304242856	804.183359078465	689.200887044443	725.42819283937
ENSMUSG00000026470.15	1784.62292740727	1862.65374076912	1569.41184514518	1521.12863846194	1419.3871264972	1472.848432621	1407.84548287085	1584.02677856713
ENSMUSG00000104181.2	2.12076402543942	0.843593179696161	5.07571748106462	1.02432904946932	2.36564521082867	0.81148673973609	4.36203093066103	3.5044840233786
ENSMUSG00000033722.10	164.359211971555	156.06473824379	188.816690295604	187.452216052886	294.522828748169	397.628502470684	199.562915077742	297.881141987181
ENSMUSG00000026469.15	2547.03759455274	2166.34728545974	2561.20704094521	2078.36364137325	2153.9199644595	2165.04662161589	2181.01546533052	2054.79579904098
ENSMUSG00000073535.6	20.1472582416745	10.9667113360501	25.3785874053231	19.4622519399171	75.7006467465174	25.1560889318188	98.1456959398732	26.8677108459026
ENSMUSG00000033701.14	1048.71781057979	1214.77417876247	914.644290087845	1212.80559457168	993.570988548041	883.709059572602	1068.69757801195	835.235358905232
ENSMUSG00000033684.15	8435.33891118528	9589.96726678595	7075.55016860408	8461.98227766606	6529.18078188712	5914.11535919663	8417.62918844312	5651.56456836855
ENSMUSG00000102299.2	2.12076402543942	1.68718635939232	1.01514349621292	5.1216452473466	4.73129042165734	0.81148673973609	6.54304639599155	1.1681613411262
ENSMUSG00000033671.19	2514.16575215843	2233.83473983543	2729.72086131655	2316.00798085013	1893.69899126835	2325.72099608363	2158.11480294454	2251.04690435019
ENSMUSG00000102837.2	2.12076402543942	0.843593179696161	1.01514349621292	1.02432904946932	1.18282260541433	0.81148673973609	1.09050773266526	1.1681613411262
ENSMUSG00000102833.2	3.18114603815913	1.68718635939232	3.04543048863877	2.04865809893864	1.18282260541433	3.24594695894436	1.09050773266526	2.3363226822524
ENSMUSG00000026466.17	2772.89896326204	2639.60305926929	3158.11141671841	3089.37641319947	3191.25538940787	3396.88349253527	3152.65785513526	2819.94147747864
ENSMUSG00000102964.2	6.36229207631825	4.2179658984808	6.09086097727755	2.04865809893864	9.46258084331467	5.68040717815263	14.1766005246484	5.840806705631
ENSMUSG00000050565.17	5043.17685249494	4433.92575248302	4697.0689569772	4332.91187925523	3727.07402966057	4495.63653813794	4112.30465988069	4262.6207337695
ENSMUSG00000060985.16	44.5360445342278	28.6821681096695	21.3180134204714	21.5109100388557	18.9251616866293	25.9675756715549	26.1721855839662	8.17712938788339
ENSMUSG00000026602.10	2.12076402543942	1.68718635939232	5.07571748106462	6.14597429681592	5.91411302707167	0.81148673973609	2.18101546533052	4.6726453645048
ENSMUSG00000026601.15	12.7245841526365	12.6538976954424	10.1514349621292	8.19463239575456	4.73129042165734	21.0986552331383	13.0860927919831	18.6905814580192
ENSMUSG00000078193.3	427.333951126043	611.605055279716	434.481416379132	532.651105724047	484.957268219877	480.400149923765	606.322299361883	502.309376684266
ENSMUSG00000026600.13	1872.63463446301	2001.00302223929	1585.65414108459	1915.49532250763	1547.13196788195	1540.2018320191	1945.46579507482	1270.9595391453
ENSMUSG00000103199.2	1.06038201271971	1.68718635939232	5.07571748106462	2.04865809893864	1.18282260541433	3.24594695894436	4.36203093066103	2.3363226822524
ENSMUSG00000101523.3	437.93777125324	355.152728652084	418.239120439725	203.841480844395	260.220973191154	363.546059401768	266.083886770323	365.6344997725
ENSMUSG00000026596.14	1855.66852225949	1484.72399626524	1891.21233344468	1551.85850994602	1446.59204642173	1726.8437821584	1427.47462205882	1593.37206929614
ENSMUSG00000104293.2	9.54343811447738	9.27952497665777	14.2120089469809	11.2676195441625	16.5595164758007	7.30338065762481	4.36203093066103	7.00896804675719
ENSMUSG00000060519.12	1427.27418912073	1567.39612787547	1332.88341052757	1384.89287488252	1153.25204027898	1299.19027031748	1317.33334105963	1225.40124684138
ENSMUSG00000033557.18	3894.78313271949	3670.47392485799	3725.57663110143	3490.91340059144	2661.35086218225	2899.44212107705	2984.71966430481	2879.51770587608
ENSMUSG00000102961.2	3.18114603815913	0.843593179696161	3.04543048863877	7.17030334628524	1.18282260541433	1.62297347947218	1.09050773266526	1.1681613411262
ENSMUSG00000046057.5	2.12076402543942	2.53077953908848	1.01514349621292	1.02432904946932	1.18282260541433	2.43446021920827	1.09050773266526	1.1681613411262
ENSMUSG00000026594.15	1909.7480049082	1937.73353376208	1869.89432002421	1657.36440204136	1095.29373261367	1420.91328127789	1369.67771222756	1781.44604521745
ENSMUSG00000101964.2	1.06038201271971	1.68718635939232	3.04543048863877	2.04865809893864	3.548467816243	2.43446021920827	1.09050773266526	1.1681613411262
ENSMUSG00000033544.7	1960.64634151874	2196.7166399288	2753.06916172945	1610.24526576577	3023.29457943904	4828.34610142974	1845.13908366962	2069.98189647562
ENSMUSG00000103303.2	5.30191006359855	2.53077953908848	8.12114796970339	13.3162776431012	8.27975823790034	6.49189391788872	9.81456959398732	4.6726453645048
ENSMUSG00000102960.2	1.06038201271971	0.843593179696161	3.04543048863877	1.02432904946932	1.18282260541433	0.81148673973609	1.09050773266526	1.1681613411262
ENSMUSG00000101905.2	1.06038201271971	5.90515225787312	8.12114796970339	4.09731619787728	3.548467816243	4.05743369868045	1.09050773266526	9.34529072900959
ENSMUSG00000101768.2	1.06038201271971	0.843593179696161	1.01514349621292	2.04865809893864	2.36564521082867	0.81148673973609	1.09050773266526	2.3363226822524
ENSMUSG00000103325.2	1.06038201271971	0.843593179696161	1.01514349621292	2.04865809893864	4.73129042165734	1.62297347947218	1.09050773266526	1.1681613411262
ENSMUSG00000026592.14	2.12076402543942	2.53077953908848	3.04543048863877	1.02432904946932	1.18282260541433	0.81148673973609	1.09050773266526	2.3363226822524
ENSMUSG00000109913.2	2.12076402543942	0.843593179696161	1.01514349621292	1.02432904946932	1.18282260541433	0.81148673973609	1.09050773266526	1.1681613411262
ENSMUSG00000070565.12	1425.15342509529	1007.25025655722	1351.1559934594	855.314756306883	1013.67897284008	1247.25511897437	845.143492815575	1103.91246736426
ENSMUSG00000102326.2	2.12076402543942	5.90515225787312	6.09086097727755	4.09731619787728	2.36564521082867	4.05743369868045	8.72406186132206	4.6726453645048
ENSMUSG00000102391.2	1.06038201271971	0.843593179696161	1.01514349621292	1.02432904946932	1.18282260541433	1.62297347947218	1.09050773266526	1.1681613411262
ENSMUSG00000087632.2	4.24152805087884	4.2179658984808	2.03028699242585	4.09731619787728	5.91411302707167	1.62297347947218	8.72406186132206	3.5044840233786
ENSMUSG00000103808.2	5.30191006359855	0.843593179696161	1.01514349621292	1.02432904946932	2.36564521082867	0.81148673973609	1.09050773266526	1.1681613411262
ENSMUSG00000049881.14	731.663588776599	916.985786329727	722.782169303602	697.568082688607	637.541384318326	560.737337157638	621.589407619197	553.708475693818
ENSMUSG00000033488.12	376.435614515497	517.966212333443	320.785344803284	440.461491271808	402.159685840874	325.406182634172	417.664461610794	287.367689917045
ENSMUSG00000026589.15	617.142331402871	664.751425600575	579.64693633758	570.551280554412	721.521789302744	796.068491681105	716.463580361074	518.663635460032
ENSMUSG00000004031.14	22.2680222671139	24.4642022111887	19.2877264280456	35.8515167314262	17.742339081215	21.0986552331383	14.1766005246484	51.3990990095528
ENSMUSG00000026587.16	4.24152805087884	11.8103045157462	28.4240178939619	27.6568843356717	22.4736295028723	25.9675756715549	10.9050773266526	32.7085175515336
ENSMUSG00000103762.2	1.06038201271971	0.843593179696161	1.01514349621292	1.02432904946932	2.36564521082867	0.81148673973609	1.09050773266526	1.1681613411262
ENSMUSG00000102618.2	1.06038201271971	0.843593179696161	1.01514349621292	1.02432904946932	1.18282260541433	1.62297347947218	1.09050773266526	1.1681613411262
ENSMUSG00000073530.12	218.43869462026	125.695383774728	208.104416723649	191.549532250763	186.885971655465	244.257508660563	121.046358325844	324.748852833083
ENSMUSG00000040782.13	2898.02404076296	2520.65642093213	2757.1297357143	2692.96107105484	2378.65625948823	2841.01507581605	2556.15012536736	2204.32045070514
ENSMUSG00000103572.2	1.06038201271971	0.843593179696161	1.01514349621292	1.02432904946932	3.548467816243	0.81148673973609	1.09050773266526	3.5044840233786
ENSMUSG00000015829.14	14.8453481780759	5.90515225787312	12.1817219545551	9.21896144522388	10.645403448729	11.3608143563053	20.7196469206399	12.8497747523882
ENSMUSG00000104111.2	1.06038201271971	1.68718635939232	1.01514349621292	1.02432904946932	1.18282260541433	1.62297347947218	1.09050773266526	1.1681613411262
ENSMUSG00000090394.9	997.819473969246	939.762802181523	1055.74923606144	886.044627790962	852.815098503735	799.314438640049	788.437090716981	1082.88556322399
ENSMUSG00000026729.10	3.18114603815913	0.843593179696161	1.01514349621292	4.09731619787728	1.18282260541433	1.62297347947218	1.09050773266526	2.3363226822524
ENSMUSG00000026725.18	1542.85582850718	2819.28840654457	2816.00805849465	1583.61271047957	1972.94810583111	3748.257250841	1423.11259112816	2143.57606096658
ENSMUSG00000058267.14	1714.63771456777	1563.17816197699	1417.14032071324	1572.34509093541	1540.03503224946	1442.82342325077	1565.96910410731	1357.40347838864
ENSMUSG00000014226.11	2057.14110467624	1938.57712694178	2101.34703716075	1829.45168235221	1849.93455486802	2127.71823158803	1972.72848839145	2106.19489805054
ENSMUSG00000103006.2	5.30191006359855	4.2179658984808	6.09086097727755	9.21896144522388	5.91411302707167	7.30338065762481	3.27152319799577	4.6726453645048
ENSMUSG00000026721.17	1522.7085702655	1229.11526281731	1509.51837886862	1188.22169738441	1100.02502303533	1407.92949344212	1051.24945428931	1538.4684862632
ENSMUSG00000104302.2	2.12076402543942	1.68718635939232	1.01514349621292	2.04865809893864	2.36564521082867	0.81148673973609	1.09050773266526	1.1681613411262
ENSMUSG00000103693.2	4.24152805087884	2.53077953908848	1.01514349621292	4.09731619787728	4.73129042165734	2.43446021920827	8.72406186132206	3.5044840233786
ENSMUSG00000118401.2	1.06038201271971	0.843593179696161	2.03028699242585	2.04865809893864	4.73129042165734	3.24594695894436	3.27152319799577	4.6726453645048
ENSMUSG00000103391.2	1.06038201271971	1.68718635939232	1.01514349621292	1.02432904946932	1.18282260541433	0.81148673973609	1.09050773266526	1.1681613411262
ENSMUSG00000103432.2	1.06038201271971	0.843593179696161	1.01514349621292	1.02432904946932	3.548467816243	0.81148673973609	1.09050773266526	1.1681613411262
ENSMUSG00000102172.2	2.12076402543942	0.843593179696161	1.01514349621292	1.02432904946932	1.18282260541433	0.81148673973609	1.09050773266526	1.1681613411262
ENSMUSG00000103200.2	2.12076402543942	1.68718635939232	3.04543048863877	2.04865809893864	5.91411302707167	7.30338065762481	2.18101546533052	7.00896804675719
ENSMUSG00000103632.2	8.48305610175767	12.6538976954424	8.12114796970339	11.2676195441625	7.09693563248601	17.852708274194	7.6335541286568	19.8587427991454
ENSMUSG00000102852.2	1.06038201271971	0.843593179696161	1.01514349621292	1.02432904946932	2.36564521082867	1.62297347947218	3.27152319799577	2.3363226822524
ENSMUSG00000103631.2	1.06038201271971	0.843593179696161	2.03028699242585	1.02432904946932	1.18282260541433	0.81148673973609	1.09050773266526	1.1681613411262
ENSMUSG00000057499.4	1.06038201271971	2.53077953908848	1.01514349621292	3.07298714840796	1.18282260541433	1.62297347947218	4.36203093066103	2.3363226822524
ENSMUSG00000040423.12	1987.15589183673	1860.12296123003	1954.15123020988	1679.89964112969	1826.27810275973	2001.93778692893	1711.00663255179	1710.18820340876
ENSMUSG00000103739.2	1.06038201271971	0.843593179696161	1.01514349621292	1.02432904946932	2.36564521082867	0.81148673973609	1.09050773266526	1.1681613411262
ENSMUSG00000026715.13	10.6038201271971	15.1846772345309	19.2877264280456	16.3892647915091	9.46258084331467	14.6067613152496	20.7196469206399	14.0179360935144
ENSMUSG00000103222.2	1.06038201271971	0.843593179696161	1.01514349621292	1.02432904946932	2.36564521082867	0.81148673973609	1.09050773266526	1.1681613411262
ENSMUSG00000043467.20	791.044981488903	614.979427998501	755.266761182416	618.69474587947	651.735255583298	789.576597763216	635.766008143845	785.004421236806
ENSMUSG00000053332.14	6055.84167464226	5588.80481548706	5461.47200962553	4998.72576141028	5006.88808871888	5535.15105173987	5341.30687459443	5555.7753383962
ENSMUSG00000026709.11	678.644488140614	609.917868920324	699.433868890705	644.302972116203	589.045657496338	675.968454200163	555.068435926616	483.618795226246
ENSMUSG00000026708.17	221.619840658419	264.044665244898	295.406757397961	188.476545102355	255.489682769496	286.45481912684	246.454747582348	219.614332131725
ENSMUSG00000026705.17	789.984599476183	714.523423202648	898.401994148438	774.392761398806	701.4138050107	895.069873928908	675.024286519794	851.589617680999
ENSMUSG00000044835.16	3.18114603815913	10.9667113360501	4.0605739848517	33.8028586324876	5.91411302707167	2.43446021920827	5.45253866332629	58.40806705631
ENSMUSG00000049160.16	3.18114603815913	0.843593179696161	1.01514349621292	1.02432904946932	1.18282260541433	0.81148673973609	1.09050773266526	1.1681613411262
ENSMUSG00000102817.3	1.06038201271971	1.68718635939232	1.01514349621292	1.02432904946932	1.18282260541433	0.81148673973609	1.09050773266526	1.1681613411262
ENSMUSG00000026701.16	18479.2773356664	23254.4895915044	17543.7099015518	16582.8629818588	13675.7949638005	14197.7719984226	16113.3422578618	17090.2004206763
ENSMUSG00000026700.5	3.18114603815913	9.27952497665777	5.07571748106462	6.14597429681592	5.91411302707167	1.62297347947218	10.9050773266526	8.17712938788339
ENSMUSG00000066755.3	23.3284042798336	11.8103045157462	18.2725829318326	23.5595681377944	20.1079842920437	20.2871684934023	17.4481237226441	18.6905814580192
ENSMUSG00000040323.14	7.42267408903796	15.1846772345309	19.2877264280456	7.17030334628524	8.27975823790034	16.2297347947218	18.5386314553094	18.6905814580192
ENSMUSG00000000817.11	6.36229207631825	3.37437271878464	4.0605739848517	9.21896144522388	4.73129042165734	11.3608143563053	2.18101546533052	11.681613411262
ENSMUSG00000103625.2	1.06038201271971	1.68718635939232	1.01514349621292	2.04865809893864	2.36564521082867	1.62297347947218	2.18101546533052	2.3363226822524
ENSMUSG00000040297.13	1314.87369577244	1111.85581083954	1252.68707432675	983.355887490548	930.881390461081	1164.48347152129	954.194266082101	953.219654358978
ENSMUSG00000026698.9	695.610600344129	711.149050483863	608.070954231542	658.643578808773	664.746304242856	731.149552502217	625.951438549858	627.302640184769
ENSMUSG00000103393.2	2.12076402543942	4.2179658984808	1.01514349621292	1.02432904946932	1.18282260541433	1.62297347947218	2.18101546533052	1.1681613411262
ENSMUSG00000040265.17	150.574245806199	150.159585985917	206.074129731224	136.23576357942	178.606213417564	199.625737975078	149.39955937514	178.728685192308
ENSMUSG00000090260.2	1.06038201271971	1.68718635939232	2.03028699242585	2.04865809893864	1.18282260541433	1.62297347947218	1.09050773266526	1.1681613411262
ENSMUSG00000078190.8	194.049908327707	167.03144957984	200.998412250159	124.968144035257	419.902024922089	457.678521211155	267.174394502988	365.6344997725
ENSMUSG00000066752.5	1.06038201271971	0.843593179696161	1.01514349621292	1.02432904946932	1.18282260541433	0.81148673973609	1.09050773266526	2.3363226822524
ENSMUSG00000026694.20	1004.18176604556	1007.25025655722	906.523142118141	833.803846268027	691.951224167385	740.88739337905	775.350997924998	794.349711965815
ENSMUSG00000026696.16	1405.00616685361	1229.11526281731	1371.45886338366	1085.78879243748	1006.5820372076	1336.51866034534	1083.96468626927	1227.73756952364
ENSMUSG00000026697.11	2323.29698986888	1558.9601960785	1739.95595250895	1225.09754316531	669.477594664513	656.492772446497	671.752763321799	727.764515521622
ENSMUSG00000091060.3	2.12076402543942	3.37437271878464	2.03028699242585	3.07298714840796	2.36564521082867	0.81148673973609	2.18101546533052	2.3363226822524
ENSMUSG00000040225.16	5149.21505376691	4111.67315783909	5394.47253887548	4295.01170442486	3742.45072353095	4613.30211539967	3953.09053091156	4984.54444258549
ENSMUSG00000098259.3	15.9057301907956	6.74874543756928	9.13629146591632	12.2919485936318	8.27975823790034	13.7952745755135	11.9955850593178	29.204033528155
ENSMUSG00000026692.13	23.3284042798336	13.4974908751386	28.4240178939619	13.3162776431012	16.5595164758007	21.0986552331383	19.6291391879746	15.1860974346406
ENSMUSG00000040181.15	3013.60568014941	3307.72885758865	3367.23097693827	2228.94001164524	2548.98271466789	2857.24481061077	2586.68434188199	3053.57374570388
ENSMUSG00000040170.14	9926.2360210692	10825.8312750408	9639.80264003793	5265.05131427231	4187.19202316674	4885.15017321126	5344.57839779243	4908.61395541229
ENSMUSG00000095576.6	3.18114603815913	5.06155907817696	2.03028699242585	6.14597429681592	9.46258084331467	3.24594695894436	5.45253866332629	30.3721948692812
ENSMUSG00000026691.11	18.0264942162351	16.0282704142271	10.1514349621292	47.1191362755887	20.1079842920437	1.62297347947218	5.45253866332629	274.517915164657
ENSMUSG00000103288.2	1.06038201271971	2.53077953908848	2.03028699242585	1.02432904946932	1.18282260541433	0.81148673973609	2.18101546533052	1.1681613411262
ENSMUSG00000071890.5	1.06038201271971	0.843593179696161	2.03028699242585	1.02432904946932	1.18282260541433	1.62297347947218	1.09050773266526	1.1681613411262
ENSMUSG00000026586.17	3110.10044330691	2334.22232821928	3387.53384686253	2740.08020733043	3955.35879250553	4598.69535408442	2832.04858173167	3213.61184943817
ENSMUSG00000092188.2	1.06038201271971	1.68718635939232	1.01514349621292	1.02432904946932	1.18282260541433	0.81148673973609	1.09050773266526	2.3363226822524
ENSMUSG00000103195.2	1.06038201271971	0.843593179696161	1.01514349621292	1.02432904946932	1.18282260541433	1.62297347947218	1.09050773266526	4.6726453645048
ENSMUSG00000040124.6	402.945164833489	334.06289915968	424.329981417002	309.347372939735	311.08234522397	444.694733375377	340.23841259156	310.730916739569
ENSMUSG00000102117.2	24.3887862925533	32.9001340081503	17.2574394356197	35.8515167314262	23.6564521082867	15.4182480549857	47.9823402372713	26.8677108459026
ENSMUSG00000040113.15	3.18114603815913	1.68718635939232	6.09086097727755	3.07298714840796	2.36564521082867	11.3608143563053	7.6335541286568	4.6726453645048
ENSMUSG00000026585.14	1183.3863261952	1144.75594484769	1255.73250481539	1093.98342483323	1167.44591154395	1218.04159634387	1069.78808574462	1101.57614468201
ENSMUSG00000026584.15	926.773879117026	925.421718126688	973.522612868194	817.414581476518	639.907029529155	830.15093475002	715.373072628409	912.334007419561
ENSMUSG00000041406.15	111.340111335569	105.44914746202	102.529493117505	97.3112596995854	102.905566671047	116.854090521997	73.0640180885723	129.665908865008
ENSMUSG00000041396.14	139.970425679002	141.723654188955	142.120089469809	108.578879243748	121.830728357676	117.665577261733	113.412804197187	94.6210686312221
ENSMUSG00000103960.2	1.06038201271971	0.843593179696161	1.01514349621292	1.02432904946932	1.18282260541433	1.62297347947218	1.09050773266526	1.1681613411262
ENSMUSG00000026582.7	292.66543551064	157.751924603182	324.845918788136	138.284421678358	493.237026457777	369.226466579921	201.743930543073	499.973054002013
ENSMUSG00000026581.15	97.5551451702132	80.1413520711353	46.6966008257945	401.536987391974	166.777987363421	133.083825316719	79.6070644845638	621.461833479138
ENSMUSG00000026580.17	804.829947654259	553.397125880681	570.510644871663	515.237511883068	1584.98229125521	1566.16940769065	760.083889667685	1384.27118923455
ENSMUSG00000090081.2	4.24152805087884	6.74874543756928	4.0605739848517	7.17030334628524	4.73129042165734	11.3608143563053	4.36203093066103	4.6726453645048
ENSMUSG00000086593.3	16.9661122035153	11.8103045157462	19.2877264280456	8.19463239575456	7.09693563248601	3.24594695894436	11.9955850593178	7.00896804675719
ENSMUSG00000026579.9	1414.54960496809	1580.05002557091	1356.23171094047	1407.42811397085	714.424853670258	1016.79288488932	1184.29139767447	553.708475693818
ENSMUSG00000040918.13	602.296983224795	634.382071131513	566.450070886812	453.777768914909	428.181783159989	495.006911239015	449.289185858086	494.132247296382
ENSMUSG00000026578.7	606.538511275674	597.263971224882	598.934662765625	707.8113731833	480.22597779822	520.97448691057	449.289185858086	716.08290211036
ENSMUSG00000026577.14	1781.44178136911	1558.11660289881	1662.80504679677	1266.07070514408	992.388165942626	1292.69837639959	1194.10596726846	1261.61424841629
ENSMUSG00000026575.16	524.889096296256	584.610073529439	512.647465587527	485.531969448458	348.932668597229	477.965689704557	395.854306957489	487.123279249625
ENSMUSG00000103493.2	2.12076402543942	1.68718635939232	1.01514349621292	1.02432904946932	3.548467816243	0.81148673973609	2.18101546533052	1.1681613411262
ENSMUSG00000026576.13	7233.92609077386	6012.28859169454	6809.58257259629	8360.57370176859	6642.7317520069	6289.83371969443	6852.75059206848	5466.99507647061
ENSMUSG00000104011.2	103.917437246531	97.0132156650585	95.4234886440149	138.284421678358	91.0773406169037	94.9439485491226	91.6026495438816	59.5762283974361
ENSMUSG00000097281.3	6.36229207631825	5.06155907817696	3.04543048863877	3.07298714840796	2.36564521082867	0.81148673973609	1.09050773266526	3.5044840233786
ENSMUSG00000102389.2	4.24152805087884	0.843593179696161	2.03028699242585	3.07298714840796	1.18282260541433	4.05743369868045	3.27152319799577	2.3363226822524
ENSMUSG00000026574.6	3274.45965527846	4093.11410788577	4066.66484582897	4678.11076892639	7391.45846123417	7086.71369811528	4657.55852621332	4968.19018380972
ENSMUSG00000103659.2	5.30191006359855	5.90515225787312	8.12114796970339	16.3892647915091	8.27975823790034	6.49189391788872	10.9050773266526	3.5044840233786
ENSMUSG00000104117.6	25.449168305273	27.8385749299733	16.2422959394068	54.289439621874	36.6675007678444	39.7628502470684	45.8013247719408	21.0269041402716
ENSMUSG00000103320.2	5.30191006359855	2.53077953908848	1.01514349621292	2.04865809893864	1.18282260541433	1.62297347947218	1.09050773266526	1.1681613411262
ENSMUSG00000026573.8	20.1472582416745	12.6538976954424	18.2725829318326	18.4379228904478	16.5595164758007	12.1723010960414	14.1766005246484	19.8587427991454
ENSMUSG00000102408.2	1.06038201271971	0.843593179696161	1.01514349621292	1.02432904946932	1.18282260541433	2.43446021920827	1.09050773266526	1.1681613411262
ENSMUSG00000089967.2	3.18114603815913	1.68718635939232	4.0605739848517	1.02432904946932	2.36564521082867	1.62297347947218	1.09050773266526	2.3363226822524
ENSMUSG00000040848.12	4506.62355405876	4401.86921165457	4329.58701134812	3964.15342144627	3258.67627791649	3537.27069850962	3510.34439144946	3618.96383480896
ENSMUSG00000040843.11	1356.22859426851	1176.81248567614	1267.91422676994	1200.51364597804	1250.24349392295	1212.36118916572	1245.35983070372	1124.93937150453
ENSMUSG00000102302.2	55.1398646614249	38.8052862660234	44.6663138333687	32.7785295830183	54.4098398490594	35.705416548388	38.167770643284	61.9125510796885
ENSMUSG00000040836.16	492.017253901945	582.079293990351	610.101241223967	458.899414162256	443.558477030375	513.671106252945	371.863136838853	453.246600356965
ENSMUSG00000026571.13	2323.29698986888	2056.68017209924	2457.66240433149	2780.02904025974	2826.94602694026	2695.75894940329	2732.81237805914	1944.98863297512
ENSMUSG00000102401.2	1.06038201271971	0.843593179696161	1.01514349621292	1.02432904946932	2.36564521082867	1.62297347947218	1.09050773266526	2.3363226822524
ENSMUSG00000026568.7	2093.19409310871	2311.44531236748	2121.64990708501	3072.98714840796	3010.28353077948	2131.77566528671	3169.01547112524	1717.19717145551
ENSMUSG00000103763.2	1.06038201271971	0.843593179696161	1.01514349621292	2.04865809893864	1.18282260541433	1.62297347947218	1.09050773266526	2.3363226822524
ENSMUSG00000026567.17	2.12076402543942	0.843593179696161	1.01514349621292	1.02432904946932	1.18282260541433	0.81148673973609	3.27152319799577	3.5044840233786
ENSMUSG00000103583.2	1.06038201271971	1.68718635939232	1.01514349621292	1.02432904946932	1.18282260541433	0.81148673973609	1.09050773266526	1.1681613411262
ENSMUSG00000026566.16	1982.91436378586	2196.7166399288	1806.95542325901	1827.40302425327	1625.1982598393	1496.38154807335	1734.99780267043	1112.08959675214
ENSMUSG00000103098.2	1.06038201271971	4.2179658984808	1.01514349621292	2.04865809893864	3.548467816243	0.81148673973609	3.27152319799577	1.1681613411262
ENSMUSG00000104517.2	4.24152805087884	2.53077953908848	4.0605739848517	1.02432904946932	1.18282260541433	1.62297347947218	2.18101546533052	3.5044840233786
ENSMUSG00000040723.15	1147.33333776273	1145.59953802739	1283.14137921314	1980.0280526242	2333.70900048248	1769.04109262468	1621.58499847324	1602.71736002515
ENSMUSG00000103686.2	1.06038201271971	0.843593179696161	1.01514349621292	1.02432904946932	1.18282260541433	0.81148673973609	2.18101546533052	1.1681613411262
ENSMUSG00000103242.2	1.06038201271971	0.843593179696161	1.01514349621292	1.02432904946932	2.36564521082867	0.81148673973609	1.09050773266526	1.1681613411262
ENSMUSG00000040713.13	2748.51017696949	2696.12380230893	2376.45092463446	2550.57933317861	2255.64270852514	2199.1290646848	2559.42164856536	1811.81824008673
ENSMUSG00000089829.3	11.6642021399168	5.90515225787312	4.0605739848517	6.14597429681592	5.91411302707167	4.05743369868045	3.27152319799577	12.8497747523882
ENSMUSG00000005763.16	40.2945164833489	21.9334226721002	61.9237532689884	82.970653007015	74.517824141103	55.1810983020541	43.6203093066103	160.038103734289
ENSMUSG00000102363.2	1.06038201271971	0.843593179696161	2.03028699242585	1.02432904946932	2.36564521082867	0.81148673973609	1.09050773266526	1.1681613411262
ENSMUSG00000103768.2	3.18114603815913	0.843593179696161	2.03028699242585	2.04865809893864	2.36564521082867	0.81148673973609	2.18101546533052	1.1681613411262
ENSMUSG00000102154.2	2.12076402543942	0.843593179696161	1.01514349621292	5.1216452473466	1.18282260541433	0.81148673973609	2.18101546533052	2.3363226822524
ENSMUSG00000026565.19	1027.5101703254	822.503350203757	952.204599447723	792.830684289254	668.294772059099	798.502951900313	691.381902509773	835.235358905232
ENSMUSG00000102890.2	1.06038201271971	0.843593179696161	1.01514349621292	1.02432904946932	1.18282260541433	0.81148673973609	2.18101546533052	1.1681613411262
ENSMUSG00000026564.10	505.802220067301	411.673471691726	459.860003784455	781.563064745092	1081.0998613487	944.570565052809	808.066229904956	519.831796801159
ENSMUSG00000000544.15	47.7171905723869	37.9616930863272	37.5603093598782	41.9974910282421	20.1079842920437	22.7216287126105	21.8101546533052	11.681613411262
ENSMUSG00000040629.9	1.06038201271971	0.843593179696161	1.01514349621292	1.02432904946932	1.18282260541433	1.62297347947218	1.09050773266526	1.1681613411262
ENSMUSG00000040612.14	1009.48367610916	665.595018780271	724.812456296028	820.487568624926	644.638319950812	566.417744335791	742.63576594504	390.16588793615
ENSMUSG00000091393.2	7.42267408903796	0.843593179696161	1.01514349621292	2.04865809893864	2.36564521082867	0.81148673973609	2.18101546533052	1.1681613411262
ENSMUSG00000103400.3	11.6642021399168	20.2462363127079	19.2877264280456	20.4865809893864	21.290806897458	30.0250093702353	21.8101546533052	26.8677108459026
ENSMUSG00000026563.14	1038.1139904526	1058.70944051868	973.522612868194	871.704021098392	926.150100039424	1028.96518598536	1046.88742335865	963.733106429114
ENSMUSG00000040596.16	2500.38078599307	2327.47358278171	2585.57048485432	1981.05238167367	1715.09277785078	2019.79049520313	1856.04416099627	2003.39670003143
ENSMUSG00000084093.2	345.684536146625	571.112582654301	355.300223674523	533.675434773516	540.549930674351	511.236646033737	654.304639599155	370.307145137005
ENSMUSG00000086056.2	60.4417747250234	42.179658984808	28.4240178939619	16.3892647915091	31.936210346187	46.2547441649571	25.0816778513009	31.5403562104074
ENSMUSG00002076371.1	1.06038201271971	0.843593179696161	1.01514349621292	1.02432904946932	1.18282260541433	1.62297347947218	1.09050773266526	2.3363226822524
ENSMUSG00000051081.8	2.12076402543942	0.843593179696161	3.04543048863877	2.04865809893864	2.36564521082867	1.62297347947218	1.09050773266526	1.1681613411262
ENSMUSG00000026560.14	313.873075765034	483.3788919659	504.526317617823	171.062951261377	667.111949453684	586.704912829193	607.412807094548	579.408025198595
ENSMUSG00000085841.2	2.12076402543942	0.843593179696161	1.01514349621292	1.02432904946932	1.18282260541433	0.81148673973609	1.09050773266526	1.1681613411262
ENSMUSG00000103073.2	1.06038201271971	0.843593179696161	1.01514349621292	2.04865809893864	1.18282260541433	0.81148673973609	1.09050773266526	1.1681613411262
ENSMUSG00000086925.2	9.54343811447738	16.8718635939232	17.2574394356197	12.2919485936318	17.742339081215	7.30338065762481	8.72406186132206	11.681613411262
ENSMUSG00000102548.2	1.06038201271971	2.53077953908848	2.03028699242585	5.1216452473466	3.548467816243	3.24594695894436	2.18101546533052	5.840806705631
ENSMUSG00000097823.3	26.5095503179927	20.2462363127079	35.5300223674523	32.7785295830183	34.3018555570157	30.0250093702353	17.4481237226441	25.6995495047764
ENSMUSG00000060568.15	121.943931462767	139.192874649866	160.392672401642	159.795331717214	175.057745601321	225.593313646633	134.132451117827	206.764557379337
ENSMUSG00000026558.14	3682.70673017555	3760.73839508548	3575.33539366192	3488.86474249251	2798.55828441031	3151.81449713497	2920.37970807756	2962.45716109604
ENSMUSG00000102909.2	2.12076402543942	4.2179658984808	4.0605739848517	5.1216452473466	5.91411302707167	0.81148673973609	3.27152319799577	1.1681613411262
ENSMUSG00000052428.11	2080.46950895607	2074.39562887286	2001.86297453189	1882.71679292461	1791.97624720272	1961.36344994213	1848.41060686761	1768.59627046507
ENSMUSG00002075501.1	3.18114603815913	3.37437271878464	1.01514349621292	3.07298714840796	1.18282260541433	0.81148673973609	1.09050773266526	1.1681613411262
ENSMUSG00000026687.15	1847.18546615773	1747.92506833044	1583.62385409216	1603.07496241949	1267.98583300417	1317.04297859167	1539.79691852334	1395.95280264581
ENSMUSG00000026688.6	2860.91067031777	3698.31249978797	2810.93234101359	4102.43784312463	3730.62249747681	3120.978001025	3649.92938123062	2626.0266948517
ENSMUSG00000040485.6	5.30191006359855	15.1846772345309	37.5603093598782	31.7542005335489	14.193871264972	40.5743369868045	40.3487861086145	9.34529072900959
ENSMUSG00000015843.11	253.43130104001	262.357478885506	254.801017549444	370.807115907894	488.50573603612	493.383937759543	383.858721898171	238.304913589745
ENSMUSG00000026686.15	16.9661122035153	12.6538976954424	26.393730901536	20.4865809893864	31.936210346187	46.2547441649571	21.8101546533052	18.6905814580192
ENSMUSG00000052534.16	3432.4565751737	2780.48312027855	3369.2612639307	2814.85622794169	2457.90537405099	2806.93263274714	2511.43930832809	2769.71053981022
ENSMUSG00000103780.2	1.06038201271971	0.843593179696161	1.01514349621292	1.02432904946932	1.18282260541433	2.43446021920827	1.09050773266526	1.1681613411262
ENSMUSG00000102594.2	1.06038201271971	0.843593179696161	2.03028699242585	1.02432904946932	1.18282260541433	0.81148673973609	3.27152319799577	1.1681613411262
ENSMUSG00000026683.15	337.201480044867	488.440451044077	483.208304197352	286.81213385141	344.201378175571	482.023123403238	358.77704404687	308.394594057317
ENSMUSG00000026678.11	8577.43010088973	7366.25564510687	10364.615096334	8692.45631379665	12645.5564744846	12888.8438872283	9891.99564300655	10286.8287699573
ENSMUSG00000038530.12	324.476895892231	295.257612893656	472.04172573901	403.585645490912	529.904527225622	420.350131183295	382.768214165505	348.112079655607
ENSMUSG00000070532.6	9.54343811447738	18.5590499533155	3.04543048863877	13.3162776431012	16.5595164758007	8.1148673973609	10.9050773266526	72.4260031498243
ENSMUSG00000089990.2	1.06038201271971	0.843593179696161	1.01514349621292	2.04865809893864	3.548467816243	0.81148673973609	1.09050773266526	1.1681613411262
ENSMUSG00000026675.13	1283.06223539085	858.777856930692	914.644290087845	851.217440109005	467.214929138662	602.934647623915	563.792497787938	780.331775872301
ENSMUSG00000097503.3	56.2002466741446	30.3693544690618	31.4694483826006	35.8515167314262	14.193871264972	23.5331154523466	46.8918325046061	30.3721948692812
ENSMUSG00000026674.10	2161.05854192277	1742.86350925227	2306.40602339576	2244.30494738728	2931.03441621672	3312.48887160272	2002.17219717341	2807.09170272626
ENSMUSG00000026670.16	2623.38509946856	2704.55973410589	2738.85715278247	3012.55173448927	2635.32876486314	2787.45695099347	2875.66889103828	2158.76215840122
ENSMUSG00000104266.2	2.12076402543942	0.843593179696161	4.0605739848517	4.09731619787728	3.548467816243	2.43446021920827	3.27152319799577	4.6726453645048
ENSMUSG00000103908.2	1.06038201271971	0.843593179696161	1.01514349621292	1.02432904946932	2.36564521082867	1.62297347947218	1.09050773266526	1.1681613411262
ENSMUSG00000026667.15	3261.73507112583	2750.95735898918	3158.11141671841	2969.52991441156	2519.41214953253	2615.42176216942	2610.67551200063	2929.74864354451
ENSMUSG00000044306.5	4.24152805087884	1.68718635939232	3.04543048863877	3.07298714840796	1.18282260541433	0.81148673973609	1.09050773266526	1.1681613411262
ENSMUSG00000073494.6	1.06038201271971	0.843593179696161	1.01514349621292	2.04865809893864	1.18282260541433	0.81148673973609	1.09050773266526	2.3363226822524
ENSMUSG00000096964.2	6.36229207631825	7.59233861726545	7.10600447349047	4.09731619787728	7.09693563248601	5.68040717815263	23.9911701186357	3.5044840233786
ENSMUSG00000102418.2	36.0529884324701	22.7770158517963	20.3028699242585	27.6568843356717	37.8503233732587	33.2709563291797	27.2626933166314	51.3990990095528
ENSMUSG00000102752.2	261.914357141768	249.703581190064	265.967596007786	238.668668526352	238.930166293696	238.577101482411	282.441502760302	241.809397613123
ENSMUSG00000038473.15	41.3548984960687	58.2079293990351	51.7723183068591	38.9245038798342	36.6675007678444	40.5743369868045	55.6158943659281	32.7085175515336
ENSMUSG00000042800.6	1.06038201271971	0.843593179696161	1.01514349621292	1.02432904946932	1.18282260541433	0.81148673973609	1.09050773266526	2.3363226822524
ENSMUSG00000102193.2	1.06038201271971	1.68718635939232	4.0605739848517	3.07298714840796	1.18282260541433	2.43446021920827	3.27152319799577	2.3363226822524
ENSMUSG00000038463.9	1147.33333776273	1240.92556733305	1392.77687680413	1170.80810354343	2118.43528629707	2671.41434721121	1147.21413476385	1782.61420655858
ENSMUSG00000026663.7	2386.91991063207	2251.55019660905	2452.58668685042	2205.38044350745	2407.04400201817	2525.34673405871	2243.17440609244	2134.23077023757
ENSMUSG00000053925.5	2.12076402543942	5.06155907817696	3.04543048863877	8.19463239575456	2.36564521082867	8.92635413709699	4.36203093066103	4.6726453645048
ENSMUSG00000026659.14	515.345658181779	447.947978418661	507.571748106462	519.334828080945	454.203880479104	534.769761486083	514.719649818002	475.441665838363
ENSMUSG00000096968.2	7.42267408903796	8.43593179696161	5.07571748106462	2.04865809893864	5.91411302707167	7.30338065762481	7.6335541286568	8.17712938788339
ENSMUSG00000070524.2	6.36229207631825	1.68718635939232	1.01514349621292	4.09731619787728	11.8282260541433	10.5493276165692	6.54304639599155	8.17712938788339
ENSMUSG00000038421.14	7.42267408903796	21.9334226721002	8.12114796970339	155.698015519337	42.581613794916	36.5169032881241	16.3576159899789	413.529114758674
ENSMUSG00000089838.2	36.0529884324701	55.6771498599466	40.605739848517	44.0461491271808	61.5067754815454	34.8939298086519	63.2494484945849	53.7354216918052
ENSMUSG00000026656.16	484.594579812907	476.630146528331	577.616649345154	626.889378275224	1065.72316747832	1096.31858538346	573.607067381926	1297.82724999121
ENSMUSG00000104340.2	3.18114603815913	0.843593179696161	2.03028699242585	9.21896144522388	3.548467816243	1.62297347947218	1.09050773266526	14.0179360935144
ENSMUSG00000059089.5	22.2680222671139	32.0565408284541	21.3180134204714	27.6568843356717	169.14363257425	56.8040717815263	29.443708781962	67.7533577853195
ENSMUSG00000059498.14	229.042514747457	278.385749299733	279.164461458554	268.374210960962	722.704611908158	684.89480833726	323.880796601582	553.708475693818
ENSMUSG00000118979.1	1.06038201271971	1.68718635939232	1.01514349621292	1.02432904946932	1.18282260541433	0.81148673973609	1.09050773266526	1.1681613411262
ENSMUSG00000026649.15	50.898336610546	64.9566748366044	37.5603093598782	147.503383123582	63.872420692374	44.631770685485	49.0728479699366	248.81836565988
ENSMUSG00000058076.13	5388.86138864156	5275.83174581979	4670.67522607566	7076.06507373407	7222.31482865992	5685.27609859105	6621.56295274344	4721.7081408321
ENSMUSG00000056569.12	6091.89466307473	8337.23139493715	6108.11841671317	6211.53135598196	8156.74468693725	9352.38467545844	5224.62254719925	5854.82464172451
ENSMUSG00000038370.7	1459.08564950232	1315.16176714631	2094.24103268726	1972.85774927791	1829.82657057597	1851.81274007776	1709.91612481912	1525.61871151082
ENSMUSG00000005677.15	3.18114603815913	4.2179658984808	2.03028699242585	13.3162776431012	9.46258084331467	2.43446021920827	2.18101546533052	7.00896804675719
ENSMUSG00000005674.10	1526.95009831638	1668.62730943901	1371.45886338366	1771.06492653246	1893.69899126835	1712.23702084315	1964.00442653013	1537.30032492208
ENSMUSG00000005681.13	13.7849661653562	8.43593179696161	7.10600447349047	11.2676195441625	4.73129042165734	9.73784087683308	11.9955850593178	12.8497747523882
ENSMUSG00000058715.12	240.706716887374	268.262631143379	264.952452511573	373.880103056302	780.662919573461	550.188009541069	435.112585333438	563.053766422828
ENSMUSG00000013593.13	9814.89590973363	10104.5591064006	9895.61880108358	12986.443689172	12953.0903518924	11789.2793548859	13046.8345136071	8554.44550106716
ENSMUSG00000006403.14	131.487369577244	133.287722391993	136.029228492532	105.50589209534	399.794040630045	509.613672554265	201.743930543073	310.730916739569
ENSMUSG00000052423.16	1235.34504481846	1371.68251018596	1170.4604511335	1189.24602643388	1032.60413452671	1053.30978817745	1298.79470960432	1079.38107920061
ENSMUSG00000062729.13	1306.39063967068	1256.11024456758	1240.50535237219	1166.71078734556	1130.7784107761	1164.48347152129	1334.78146478228	1209.04698806562
ENSMUSG00000053483.16	976.611833714852	1093.29676088622	1047.62808809174	1009.98844277675	1072.8201031108	1096.31858538346	1077.42163987327	1068.86762713047
ENSMUSG00000062963.11	2479.17314573868	2524.87438683061	2137.89220302442	2558.77396557436	2140.90891579994	2210.48987904111	2366.40177988361	1879.57159787205
ENSMUSG00000079137.4	7.42267408903796	5.06155907817696	5.07571748106462	6.14597429681592	8.27975823790034	5.68040717815263	7.6335541286568	14.0179360935144
ENSMUSG00000103983.2	155.876155869797	96.1696224853623	175.619824844836	130.089789282604	132.476131806405	198.814251235342	161.395144434458	160.038103734289
ENSMUSG00000013973.13	1237.4658088439	1425.67247368651	1347.09541947455	1288.60594423241	1314.11591461533	1254.558499632	1368.5872044949	1277.96850719206
ENSMUSG00000013997.11	1372.1343244593	1445.91870999922	1284.15652270935	1266.07070514408	1101.20784564075	1227.7794372207	1178.83885901114	1158.81605039719
ENSMUSG00000006412.11	1618.14295141028	1881.21279072244	1491.24579593679	1886.81410912249	1897.24745908459	1687.89241865107	1749.17440319507	1589.86758527276
ENSMUSG00000102929.2	15.9057301907956	18.5590499533155	24.3634439091102	14.3406066925705	8.27975823790034	26.779062411291	16.3576159899789	28.0358721870288
ENSMUSG00000045259.5	12.7245841526365	5.06155907817696	12.1817219545551	17.4135938409785	8.27975823790034	4.86892043841654	8.72406186132206	12.8497747523882
ENSMUSG00000103727.2	1.06038201271971	0.843593179696161	1.01514349621292	1.02432904946932	1.18282260541433	1.62297347947218	1.09050773266526	1.1681613411262
ENSMUSG00000006411.13	6418.4923229924	6637.39113784939	5628.97068650066	5205.64022940309	3178.24434074832	3890.26743029482	4885.47464234035	4035.99743359102
ENSMUSG00000048865.17	250.250155001851	269.949817502771	241.604152098676	656.594920709834	489.688558641534	522.597460390042	328.242827532243	1195.0290519721
ENSMUSG00000026641.14	1386.97967263738	1608.73219368058	1226.29334342521	1423.81737876236	1482.07672458416	1387.64232494871	1504.90067107806	1502.25548468829
ENSMUSG00000103711.2	49.8379545978263	53.1463703208581	27.408874397749	68.6300463144445	48.4957268219877	54.369611562318	70.8830026232418	61.9125510796885
ENSMUSG00000038235.5	4973.19163965544	5449.6119408372	4839.18904644701	4657.624187937	3724.70838444974	3839.14376569144	4362.03093066103	3650.50419101937
ENSMUSG00000091993.3	4.24152805087884	1.68718635939232	1.01514349621292	3.07298714840796	4.73129042165734	3.24594695894436	5.45253866332629	5.840806705631
ENSMUSG00000060244.2	185.566852225949	190.652058611332	215.21042119714	202.817151794925	208.176778552923	147.690586631968	227.916116127039	158.869942393163
ENSMUSG00000038218.4	1.06038201271971	0.843593179696161	2.03028699242585	1.02432904946932	1.18282260541433	0.81148673973609	1.09050773266526	1.1681613411262
ENSMUSG00000038209.13	1.06038201271971	5.06155907817696	3.04543048863877	52.2407815229353	27.2049199245297	0.81148673973609	4.36203093066103	117.984295453746
ENSMUSG00000103980.2	1.06038201271971	0.843593179696161	1.01514349621292	4.09731619787728	1.18282260541433	0.81148673973609	1.09050773266526	1.1681613411262
ENSMUSG00000004709.15	61.5021567377431	61.5823021178197	65.9843272538401	41.9974910282421	69.7865337194457	81.148673973609	70.8830026232418	136.674876911765
ENSMUSG00000004707.15	33.9322244070307	26.9949817502771	31.4694483826006	118.822169738441	125.379196173919	111.98517008358	47.9823402372713	289.704012599297
ENSMUSG00000038179.14	89.0720890684556	89.420877047793	91.3629146591632	173.111609360315	159.681051730935	172.035188824051	102.507726870534	328.253336856462
ENSMUSG00000103219.2	1.06038201271971	0.843593179696161	1.01514349621292	2.04865809893864	1.18282260541433	0.81148673973609	1.09050773266526	1.1681613411262
ENSMUSG00000103083.2	2.12076402543942	0.843593179696161	1.01514349621292	1.02432904946932	1.18282260541433	0.81148673973609	1.09050773266526	3.5044840233786
ENSMUSG00000103137.2	1.06038201271971	0.843593179696161	2.03028699242585	1.02432904946932	1.18282260541433	1.62297347947218	1.09050773266526	3.5044840233786
ENSMUSG00000015355.14	85.8909430302964	97.8568088447546	97.4537756364407	228.425378031658	246.027101926182	207.740605372439	102.507726870534	364.466338431374
ENSMUSG00000103883.2	1.06038201271971	0.843593179696161	1.01514349621292	1.02432904946932	1.18282260541433	0.81148673973609	1.09050773266526	2.3363226822524
ENSMUSG00000059058.8	58.321010699584	80.9849452508314	41.6208833447299	85.0193111059536	88.7116954060751	64.9189391788872	98.1456959398732	98.1255526546007
ENSMUSG00000015316.12	18.0264942162351	15.1846772345309	15.2271524431939	38.9245038798342	7.09693563248601	17.0412215344579	11.9955850593178	80.6031325377077
ENSMUSG00000038147.15	112.400493348289	97.0132156650585	77.1509057121822	156.722344568806	235.381698477453	235.331154523466	129.770420187166	288.535851258171
ENSMUSG00000073492.3	7.42267408903796	4.2179658984808	7.10600447349047	10.2432904946932	13.0110486595577	8.92635413709699	6.54304639599155	36.2130015749122
ENSMUSG00000104413.2	2.12076402543942	0.843593179696161	2.03028699242585	4.09731619787728	3.548467816243	0.81148673973609	2.18101546533052	9.34529072900959
ENSMUSG00000015314.11	19.0868762289548	15.1846772345309	9.13629146591632	131.114118332073	30.7533877407727	38.1398767675962	18.5386314553094	307.22643271619
ENSMUSG00000026556.16	1587.3918730414	1731.05320473652	1595.80557604672	1344.94404195322	889.482599271579	1075.21993015032	1160.30022755583	1015.13220543867
ENSMUSG00000051251.4	6.36229207631825	6.74874543756928	4.0605739848517	8.19463239575456	1.18282260541433	2.43446021920827	3.27152319799577	4.6726453645048
ENSMUSG00000003458.13	3258.55392508767	3344.84695749528	3276.88320577532	3054.54922551751	2931.03441621672	3048.75568118849	2950.91392459219	2898.2082873341
ENSMUSG00000026553.18	11017.3691121578	11008.8909950349	10919.8985887624	11121.1404900884	9996.03383835654	10729.4776727906	10412.1678314879	8938.77058229767
ENSMUSG00000102779.2	1.06038201271971	0.843593179696161	1.01514349621292	3.07298714840796	1.18282260541433	0.81148673973609	2.18101546533052	1.1681613411262
ENSMUSG00000003464.14	2614.9020433668	2486.06910056459	2537.85874053231	2908.0701714434	2677.91037865805	2642.20082458071	2658.6578522379	2321.13658481776
ENSMUSG00000089803.4	5.30191006359855	5.90515225787312	3.04543048863877	4.09731619787728	3.548467816243	4.86892043841654	4.36203093066103	4.6726453645048
ENSMUSG00000026554.16	5103.61862721996	4967.07664205099	5344.73050756105	5528.30387998592	5696.47366767543	5609.80783179559	5598.66669950343	5340.83365162898
ENSMUSG00000013698.13	5353.86878222181	6140.51475500835	5412.74512180731	5527.27955093645	5076.67462243832	5385.83749162843	4826.58722477643	5102.52873803924
ENSMUSG00000007122.12	5474.75233167186	6001.32188035849	5408.68454782246	10287.3366438204	23010.6309657305	15907.5745590466	13286.7462147935	6721.60035684015
ENSMUSG00000092085.2	8.48305610175767	7.59233861726545	9.13629146591632	51.216452473466	14.193871264972	12.1723010960414	11.9955850593178	5.840806705631
ENSMUSG00000007107.7	1.06038201271971	0.843593179696161	1.01514349621292	1.02432904946932	3.548467816243	4.05743369868045	2.18101546533052	2.3363226822524
ENSMUSG00000103617.2	1.06038201271971	0.843593179696161	1.01514349621292	1.02432904946932	7.09693563248601	3.24594695894436	2.18101546533052	1.1681613411262
ENSMUSG00000038034.16	1177.02403411888	1334.56441027933	1038.49179662582	1256.85174369886	1426.48406212969	1378.71597081162	1249.72186163439	1209.04698806562
ENSMUSG00000007097.15	21183.2514681016	18840.8100753341	23885.3113223939	31562.6510012982	37223.4273923891	30760.2163564362	33456.7772381701	21012.8862041781
ENSMUSG00000038026.13	2.12076402543942	0.843593179696161	1.01514349621292	1.02432904946932	3.548467816243	4.05743369868045	4.36203093066103	5.840806705631
ENSMUSG00000102413.2	1.06038201271971	1.68718635939232	2.03028699242585	2.04865809893864	1.18282260541433	0.81148673973609	1.09050773266526	1.1681613411262
ENSMUSG00000044708.6	37.1133704451898	24.4642022111887	35.5300223674523	23.5595681377944	78.0662919573461	120.100037480941	54.5253866332629	91.1165846078435
ENSMUSG00000050229.4	1261.85459513645	1138.00719941012	1269.94451376237	934.18809311602	972.280181650583	994.071256176711	1008.71965271536	1106.24879004651
ENSMUSG00000102278.2	24.3887862925533	23.6206090314925	19.2877264280456	16.3892647915091	14.193871264972	13.7952745755135	15.2671082573136	12.8497747523882
ENSMUSG00000103357.2	3.18114603815913	0.843593179696161	2.03028699242585	1.02432904946932	1.18282260541433	1.62297347947218	1.09050773266526	2.3363226822524
ENSMUSG00000026548.5	89.0720890684556	86.0465043290084	92.3780581553761	93.2139435017082	179.789036022979	127.403418138566	86.1501108805554	155.365458369784
ENSMUSG00000037995.16	1996.69932995121	1991.72349726264	1580.57842360352	1463.76621169166	1078.73421613787	1033.83410642378	1390.3973591482	1168.1613411262
ENSMUSG00000026547.16	13127.52931747	15986.9343484219	13136.9719844915	14180.8113608533	13136.4278557316	15011.6931983779	14420.8742567654	11783.24344794
ENSMUSG00000104351.2	5.30191006359855	2.53077953908848	1.01514349621292	4.09731619787728	1.18282260541433	4.05743369868045	4.36203093066103	5.840806705631
ENSMUSG00000026546.17	106.038201271971	70.8618270944775	51.7723183068591	120.87082783738	89.8945180114894	60.8615054802068	101.417219137869	182.233169215687
ENSMUSG00000085184.10	531.251388372574	477.473739708027	457.829716792029	410.755948837198	311.08234522397	313.233881538131	398.035322422819	345.775756973355
ENSMUSG00000049598.10	2106.97905927406	3645.16612946711	2085.10474122135	2386.68668526352	1639.39213110427	1592.13698336221	2355.49670255696	1566.50435845023
ENSMUSG00000053318.8	16.9661122035153	30.3693544690618	19.2877264280456	48.1434653250581	52.0441946382307	42.1973104662767	29.443708781962	49.0627763273004
ENSMUSG00000070504.10	1.06038201271971	0.843593179696161	1.01514349621292	1.02432904946932	1.18282260541433	3.24594695894436	1.09050773266526	1.1681613411262
ENSMUSG00000026544.7	329.77880595583	577.86132809187	433.466272882919	654.546262610896	633.992916502083	469.03933556746	708.830026232417	359.793693066869
ENSMUSG00000060128.6	1.06038201271971	2.53077953908848	4.0605739848517	2.04865809893864	2.36564521082867	3.24594695894436	2.18101546533052	2.3363226822524
ENSMUSG00000037942.6	5.30191006359855	1.68718635939232	1.01514349621292	3.07298714840796	3.548467816243	3.24594695894436	1.09050773266526	1.1681613411262
ENSMUSG00000102701.2	1.06038201271971	0.843593179696161	1.01514349621292	3.07298714840796	1.18282260541433	3.24594695894436	3.27152319799577	1.1681613411262
ENSMUSG00000049456.4	1.06038201271971	2.53077953908848	1.01514349621292	1.02432904946932	1.18282260541433	8.1148673973609	1.09050773266526	1.1681613411262
ENSMUSG00000005339.11	13.7849661653562	5.06155907817696	12.1817219545551	11.2676195441625	50.8613720328164	23.5331154523466	34.8962474452882	65.4170351030671
ENSMUSG00000079180.5	1.06038201271971	0.843593179696161	5.07571748106462	1.02432904946932	1.18282260541433	0.81148673973609	1.09050773266526	1.1681613411262
ENSMUSG00000037872.6	225.861368709298	260.670292526114	265.967596007786	310.371701989204	618.616222631697	559.114363678166	391.492276026827	373.811629160384
ENSMUSG00000005338.15	687.127544242372	828.40850246163	862.871971780986	782.587393794561	1012.49615023467	861.798917599728	718.644595826405	765.14567843766
ENSMUSG00000037860.16	56.2002466741446	44.7104385238965	65.9843272538401	124.968144035257	74.517824141103	89.2635413709699	43.6203093066103	197.419266650328
ENSMUSG00000037849.9	24.3887862925533	10.9667113360501	9.13629146591632	66.5813882155058	33.1190329516014	17.852708274194	18.5386314553094	95.7892299723483
ENSMUSG00000070501.15	3.18114603815913	2.53077953908848	19.2877264280456	21.5109100388557	15.3766938703863	8.1148673973609	5.45253866332629	40.885646939417
ENSMUSG00000073491.12	44.5360445342278	26.151388570581	42.6360268409428	74.7760206112604	108.819679698119	31.6479828497075	26.1721855839662	170.551555804425
ENSMUSG00000043263.14	119.823167437327	104.605554282324	138.059515484958	248.911959021045	215.273714185409	129.026391618038	122.136866058509	515.159151436654
ENSMUSG00000066677.13	5.30191006359855	12.6538976954424	6.09086097727755	62.4840720176285	23.6564521082867	14.6067613152496	8.72406186132206	61.9125510796885
ENSMUSG00000103105.6	2.12076402543942	0.843593179696161	1.01514349621292	8.19463239575456	2.36564521082867	0.81148673973609	1.09050773266526	4.6726453645048
ENSMUSG00000073490.12	160.117683920676	179.685347275282	245.664726083528	167.989964112969	350.115491202643	384.644714634907	234.45916252303	320.076207468579
ENSMUSG00000073489.7	731.663588776599	548.335566802504	489.299165174629	478.361666102173	539.367108068936	585.893426089457	459.103755452073	660.011157736302
ENSMUSG00000090222.3	83.770179004857	86.0465043290084	133.998941500106	87.0679692048923	154.949761309278	173.658162303523	122.136866058509	123.825102159377
ENSMUSG00000102187.2	2.12076402543942	4.2179658984808	8.12114796970339	6.14597429681592	2.36564521082867	2.43446021920827	5.45253866332629	3.5044840233786
ENSMUSG00000090272.10	582.14972498312	378.773337683576	546.147200962553	600.256822989022	671.843239875342	612.672488500748	538.710819936637	1005.78691470966
ENSMUSG00000026536.10	90.1324710811753	81.8285384305276	81.2114796970339	72.7273625123218	144.304357860549	124.157471179622	86.1501108805554	121.488779477125
ENSMUSG00000039997.17	426.273569113323	315.503849206364	490.314308670842	485.531969448458	777.114451757218	648.377905049136	595.417222035231	996.441623980648
ENSMUSG00000026535.10	1296.8472015562	766.82620034381	970.477182379556	851.217440109005	508.613720328164	788.76511102348	651.033116401159	881.96181255028
ENSMUSG00000103588.2	1.06038201271971	0.843593179696161	1.01514349621292	1.02432904946932	2.36564521082867	0.81148673973609	4.36203093066103	1.1681613411262
ENSMUSG00000054203.8	69.9852128395008	63.269488477212	105.574923606144	87.0679692048923	283.87742529944	232.085207564522	150.490067107806	221.950654813978
ENSMUSG00000045381.7	1.06038201271971	3.37437271878464	2.03028699242585	1.02432904946932	2.36564521082867	0.81148673973609	1.09050773266526	1.1681613411262
ENSMUSG00000026532.8	12.7245841526365	10.1231181563539	14.2120089469809	11.2676195441625	7.09693563248601	19.4756817536662	19.6291391879746	11.681613411262
ENSMUSG00000028354.14	49.8379545978263	45.5540317035927	58.8783227803496	39.9488329293035	37.8503233732587	49.5006911239015	41.4392938412798	37.3811629160384
ENSMUSG00000050069.4	178.144178136911	215.116260822521	195.922694769094	146.479054074113	287.425893115683	320.537262195756	138.494482048488	258.16365638889
ENSMUSG00000026527.14	18.0264942162351	16.0282704142271	12.1817219545551	24.5838971872637	14.193871264972	19.4756817536662	18.5386314553094	14.0179360935144
ENSMUSG00000026526.15	4139.73137765774	4145.41688502693	4045.3468324085	5236.37010088717	5410.23059716516	4748.00891419586	5027.24064758684	3845.58713498745
ENSMUSG00000039783.16	41.3548984960687	35.4309135472387	28.4240178939619	134.187105480481	83.9804049844177	78.7142137544007	68.7019871579112	203.260073355959
ENSMUSG00000026525.10	26.5095503179927	36.2745067269349	39.590596352304	34.8271876819569	30.7533877407727	39.7628502470684	23.9911701186357	32.7085175515336
ENSMUSG00000078185.4	314.933457777754	313.816662846972	354.285080178311	303.201398642919	292.157183537341	303.496040661298	275.89845636431	276.854237846909
ENSMUSG00000026523.15	1.06038201271971	0.843593179696161	3.04543048863877	1.02432904946932	1.18282260541433	0.81148673973609	1.09050773266526	1.1681613411262
ENSMUSG00000039748.12	66.8040668013417	76.7669793523506	82.2266231932469	63.5084010670979	73.3350015356887	107.116249645164	57.7969098312587	86.4439392433387
ENSMUSG00000055214.16	5.30191006359855	6.74874543756928	10.1514349621292	6.14597429681592	7.09693563248601	13.7952745755135	5.45253866332629	14.0179360935144
ENSMUSG00000078184.2	2.12076402543942	1.68718635939232	1.01514349621292	4.09731619787728	2.36564521082867	3.24594695894436	2.18101546533052	1.1681613411262
ENSMUSG00000104157.2	2.12076402543942	0.843593179696161	2.03028699242585	2.04865809893864	1.18282260541433	1.62297347947218	1.09050773266526	2.3363226822524
ENSMUSG00000057335.12	441.118917291399	444.573605699877	617.207245697458	444.558807469685	694.316869378214	809.863766256618	470.008832778726	724.260031498243
ENSMUSG00000104154.2	2.12076402543942	1.68718635939232	4.0605739848517	1.02432904946932	1.18282260541433	0.81148673973609	1.09050773266526	1.1681613411262
ENSMUSG00000026504.18	300.088109599678	324.783374183022	293.376470405535	318.566334384959	293.340006142755	359.488625703088	282.441502760302	317.739884786326
ENSMUSG00000103367.2	1.06038201271971	0.843593179696161	1.01514349621292	1.02432904946932	1.18282260541433	1.62297347947218	1.09050773266526	1.1681613411262
ENSMUSG00000102475.2	1.06038201271971	1.68718635939232	1.01514349621292	1.02432904946932	1.18282260541433	0.81148673973609	1.09050773266526	1.1681613411262
ENSMUSG00000102211.2	23.3284042798336	26.9949817502771	9.13629146591632	32.7785295830183	24.839274713701	18.6641950139301	26.1721855839662	18.6905814580192
ENSMUSG00000103251.2	1.06038201271971	0.843593179696161	1.01514349621292	1.02432904946932	2.36564521082867	0.81148673973609	2.18101546533052	1.1681613411262
ENSMUSG00000019699.17	546.09673655065	499.407162380127	732.933604265731	576.697254851227	804.319371681747	873.159731956033	576.878590579921	786.172582577932
ENSMUSG00000104391.2	1.06038201271971	1.68718635939232	2.03028699242585	2.04865809893864	2.36564521082867	6.49189391788872	2.18101546533052	7.00896804675719
ENSMUSG00000102133.2	1.06038201271971	2.53077953908848	2.03028699242585	1.02432904946932	1.18282260541433	0.81148673973609	1.09050773266526	1.1681613411262
ENSMUSG00000103646.2	3.18114603815913	0.843593179696161	1.01514349621292	1.02432904946932	1.18282260541433	0.81148673973609	1.09050773266526	1.1681613411262
ENSMUSG00000103633.2	1.06038201271971	0.843593179696161	2.03028699242585	1.02432904946932	1.18282260541433	0.81148673973609	1.09050773266526	2.3363226822524
ENSMUSG00000097892.3	5.30191006359855	5.06155907817696	6.09086097727755	3.07298714840796	2.36564521082867	2.43446021920827	4.36203093066103	5.840806705631
ENSMUSG00000063659.12	1799.46827558535	1559.8037892582	1841.47030213024	1952.37116828852	2014.34689702061	2083.89794764228	1936.7417332135	1609.7263280719
ENSMUSG00000102432.2	1.06038201271971	0.843593179696161	1.01514349621292	2.04865809893864	1.18282260541433	0.81148673973609	1.09050773266526	1.1681613411262
ENSMUSG00000103767.2	5.30191006359855	5.90515225787312	4.0605739848517	17.4135938409785	7.09693563248601	5.68040717815263	9.81456959398732	8.17712938788339
ENSMUSG00000101746.2	19.0868762289548	23.6206090314925	21.3180134204714	20.4865809893864	30.7533877407727	42.1973104662767	43.6203093066103	23.363226822524
ENSMUSG00000015962.6	34.9926064197504	32.0565408284541	28.4240178939619	32.7785295830183	28.387742529944	34.8939298086519	53.4348789005976	38.5493242571646
ENSMUSG00000015961.9	2436.75786522989	2148.63182868612	2435.32924741481	1962.61445878322	1642.94059892051	1984.89656539448	1755.71744959106	1918.12092212922
ENSMUSG00000089657.2	1.06038201271971	0.843593179696161	2.03028699242585	1.02432904946932	1.18282260541433	0.81148673973609	1.09050773266526	1.1681613411262
ENSMUSG00000102483.3	1.06038201271971	2.53077953908848	1.01514349621292	1.02432904946932	1.18282260541433	0.81148673973609	1.09050773266526	1.1681613411262
ENSMUSG00000091476.9	25.449168305273	32.9001340081503	35.5300223674523	28.681213385141	37.8503233732587	40.5743369868045	33.805739712623	22.1950654813978
ENSMUSG00000104097.2	1.06038201271971	0.843593179696161	1.01514349621292	1.02432904946932	1.18282260541433	1.62297347947218	1.09050773266526	2.3363226822524
ENSMUSG00000102493.2	3.18114603815913	0.843593179696161	2.03028699242585	1.02432904946932	1.18282260541433	0.81148673973609	5.45253866332629	2.3363226822524
ENSMUSG00000026502.14	1544.97659253262	1427.3596600459	1702.39564314907	1530.34759990716	1534.12091922239	1624.59645295165	1500.53864014739	1433.33396556185
ENSMUSG00000103958.2	1.06038201271971	0.843593179696161	2.03028699242585	1.02432904946932	1.18282260541433	0.81148673973609	1.09050773266526	1.1681613411262
ENSMUSG00000104126.2	18.0264942162351	16.0282704142271	14.2120089469809	15.3649357420398	9.46258084331467	8.92635413709699	16.3576159899789	11.681613411262
ENSMUSG00000086350.2	34.9926064197504	33.7437271878464	35.5300223674523	56.3380977208126	46.130081611159	58.4270452609985	47.9823402372713	60.7443897385623
ENSMUSG00000026500.7	595.934691148477	625.102546154855	618.222389193671	610.500113483715	631.627271291254	563.171797376847	577.969098312587	580.576186539721
ENSMUSG00000039630.11	14608.8829892394	13204.764041784	14287.1295657007	13206.674434808	12349.8508231311	13417.1217547965	12353.271595632	13072.8935685433
ENSMUSG00000104279.2	42.4152805087884	47.241218062985	79.1811927046081	49.1677943745274	54.4098398490594	49.5006911239015	67.611479425246	50.2309376684266
ENSMUSG00000026495.9	297.967345574238	287.665274276391	315.709627322219	337.004257275406	393.879927602973	369.226466579921	369.682121373522	297.881141987181
ENSMUSG00000026494.13	299.027727586958	285.978087916998	273.073600481277	186.427887003416	352.481136413472	424.407564881975	235.549670255696	420.538082805432
ENSMUSG00000089713.2	1.06038201271971	0.843593179696161	1.01514349621292	1.02432904946932	1.18282260541433	0.81148673973609	2.18101546533052	1.1681613411262
ENSMUSG00000055067.16	417.790513011565	474.099366989242	431.435985890493	377.977419254179	341.835732964743	332.709563291797	294.43708781962	353.952886361238
ENSMUSG00000096474.3	19.0868762289548	43.0232521645042	19.2877264280456	41.9974910282421	26.0220973191154	25.1560889318188	38.167770643284	33.8766788926598
ENSMUSG00000026492.12	796.346891552501	687.528441452371	859.826541292347	833.803846268027	707.327918037772	858.552970640783	757.902874202354	689.215191264457
ENSMUSG00000038949.9	1973.37092567138	1796.00987957313	2026.226418441	2043.53645369129	1609.82156596891	2018.97900846339	1765.53201918505	1641.26668428231
ENSMUSG00000038936.14	1014.78558617276	933.014056743954	927.841155538613	1059.15623715128	1109.48760387865	1121.47467431528	957.465789280096	933.360911559833
ENSMUSG00000087236.4	6.36229207631825	21.089829492404	8.12114796970339	13.3162776431012	7.09693563248601	8.1148673973609	21.8101546533052	10.5134520701358
ENSMUSG00000026491.14	1985.0351278113	1696.46588436898	2203.87653027826	1821.25704995645	1722.18971348327	1933.7729007911	1715.36866348245	1981.20163455003
ENSMUSG00000073486.3	2.12076402543942	2.53077953908848	1.01514349621292	3.07298714840796	1.18282260541433	0.81148673973609	1.09050773266526	1.1681613411262
ENSMUSG00000104418.2	6.36229207631825	8.43593179696161	4.0605739848517	12.2919485936318	5.91411302707167	4.05743369868045	9.81456959398732	5.840806705631
ENSMUSG00000026490.19	1871.57425245029	1670.3144957984	2031.30213592206	1523.17729656088	1841.65479663012	2250.25272928818	1525.6203179987	1888.91688860106
ENSMUSG00000103636.2	1.06038201271971	0.843593179696161	1.01514349621292	2.04865809893864	1.18282260541433	0.81148673973609	1.09050773266526	2.3363226822524
ENSMUSG00000026489.14	13161.461541877	9174.91942237544	11085.3669786451	17079.6625708515	16011.8696094938	13305.9480714527	16108.9802269312	11836.9788696318
ENSMUSG00000104520.2	6.36229207631825	4.2179658984808	4.0605739848517	2.04865809893864	5.91411302707167	1.62297347947218	3.27152319799577	2.3363226822524
ENSMUSG00000010609.16	409.307456909808	598.951157584274	432.451129386706	566.453964356534	745.178241411031	600.500187404707	560.520974589942	594.594122633235
ENSMUSG00000102923.2	5.30191006359855	5.90515225787312	7.10600447349047	3.07298714840796	3.548467816243	8.1148673973609	3.27152319799577	1.1681613411262
ENSMUSG00000055676.5	73.1663588776599	108.823520180805	84.2569101856727	112.676195441625	82.7975823790034	90.8865148504421	92.6931572765469	67.7533577853195
ENSMUSG00000038855.11	2307.39125967809	2448.10740747826	2462.73812181255	2714.4719810937	2265.10528936845	2273.78584474052	2217.00222050847	2123.71731816743
ENSMUSG00000104388.2	10.6038201271971	23.6206090314925	12.1817219545551	22.5352390883251	22.4736295028723	9.73784087683308	47.9823402372713	15.1860974346406
ENSMUSG00000103123.2	1.06038201271971	0.843593179696161	1.01514349621292	1.02432904946932	1.18282260541433	1.62297347947218	1.09050773266526	1.1681613411262
ENSMUSG00000103772.2	1.06038201271971	0.843593179696161	1.01514349621292	1.02432904946932	2.36564521082867	1.62297347947218	1.09050773266526	2.3363226822524
ENSMUSG00000053963.8	181.32532417507	131.600536032601	213.180134204714	202.817151794925	105.271211881876	112.796656823317	89.4216340785511	122.656940818251
ENSMUSG00000104210.2	1.06038201271971	0.843593179696161	1.01514349621292	1.02432904946932	1.18282260541433	0.81148673973609	2.18101546533052	1.1681613411262
ENSMUSG00000102608.2	1.06038201271971	0.843593179696161	2.03028699242585	1.02432904946932	2.36564521082867	4.05743369868045	1.09050773266526	2.3363226822524
ENSMUSG00000026496.12	2131.36784556662	2019.56207219261	1910.50005987272	2276.05914792083	1822.72963494349	2139.89053268407	1739.35983360109	2392.39442662646
ENSMUSG00000098926.3	1.06038201271971	0.843593179696161	1.01514349621292	2.04865809893864	2.36564521082867	1.62297347947218	2.18101546533052	1.1681613411262
ENSMUSG00000058729.14	173.902650086032	147.628806446828	198.968125257733	130.089789282604	170.326455179664	188.264923618773	136.313466583157	148.356490323027
ENSMUSG00000104202.2	3.18114603815913	5.06155907817696	3.04543048863877	3.07298714840796	7.09693563248601	4.86892043841654	3.27152319799577	3.5044840233786
ENSMUSG00000026499.6	1874.75539848845	1774.92005008072	1896.28805092574	1534.44491610504	1541.21785485488	1739.82756999418	1524.52981026603	1527.95503419307
ENSMUSG00000103649.2	1.06038201271971	1.68718635939232	1.01514349621292	1.02432904946932	1.18282260541433	0.81148673973609	1.09050773266526	1.1681613411262
ENSMUSG00000103156.2	7.42267408903796	2.53077953908848	2.03028699242585	10.2432904946932	2.36564521082867	4.05743369868045	11.9955850593178	10.5134520701358
ENSMUSG00000060743.13	9373.77699244223	9401.00239453401	9298.71442531039	7355.70690423919	7044.89143784777	8618.80066273701	7452.52984503437	8519.40066083337
ENSMUSG00000073485.4	34.9926064197504	23.6206090314925	37.5603093598782	26.6325552862023	34.3018555570157	17.0412215344579	32.7152319799577	33.8766788926598
ENSMUSG00000084558.3	1.06038201271971	1.68718635939232	1.01514349621292	1.02432904946932	1.18282260541433	0.81148673973609	1.09050773266526	1.1681613411262
ENSMUSG00000038806.8	1198.23167437327	1204.65106060612	1247.61135684568	1069.39952764597	946.258084331467	1155.55711738419	966.189851141418	964.90126777024
ENSMUSG00000103979.2	1.06038201271971	0.843593179696161	1.01514349621292	3.07298714840796	1.18282260541433	1.62297347947218	1.09050773266526	1.1681613411262
ENSMUSG00000026520.9	1261.85459513645	1452.66745543679	987.734621815175	1386.94153298146	1076.36857092704	1087.39223124636	1240.99779977306	1152.97524369156
ENSMUSG00000038793.9	268.276649218086	350.091169573907	275.103887473702	285.78780480194	209.359601158337	202.060198194286	215.920531067721	214.941686767221
ENSMUSG00000026519.17	4222.44117464988	5351.75513199244	4373.23818168528	4483.48824952722	3482.2297503398	3587.58287637325	4071.95587377207	3276.69256185899
ENSMUSG00000085563.3	3.18114603815913	7.59233861726545	6.09086097727755	8.19463239575456	1.18282260541433	2.43446021920827	3.27152319799577	2.3363226822524
ENSMUSG00000038776.14	3712.3974265317	3748.92809056974	3832.16669820379	3426.38067047488	2512.31521390005	2980.59079505066	2782.97573376174	3532.51989556563
ENSMUSG00000038768.9	3.18114603815913	0.843593179696161	2.03028699242585	1.02432904946932	2.36564521082867	1.62297347947218	3.27152319799577	3.5044840233786
ENSMUSG00000104390.2	1.06038201271971	0.843593179696161	1.01514349621292	1.02432904946932	1.18282260541433	0.81148673973609	1.09050773266526	3.5044840233786
ENSMUSG00000026516.9	1548.15773857078	1249.36149913001	1554.18469270199	1239.43814985788	1233.68397744715	1413.60990062027	1316.24283332697	1481.22858054802
ENSMUSG00000103178.2	1.06038201271971	0.843593179696161	3.04543048863877	3.07298714840796	1.18282260541433	0.81148673973609	1.09050773266526	1.1681613411262
ENSMUSG00000062169.14	1335.02095401411	1440.01355774135	1391.76173330792	1280.41131183665	1290.45946250704	1354.37136861953	1330.41943385161	1288.4819592622
ENSMUSG00000038733.15	6979.43440772113	6489.76233140256	7177.06451822537	6118.31741248025	6195.62480716028	6706.93790391879	5913.82343424369	5884.02867525266
ENSMUSG00000054135.3	48.7775725851066	37.1180999066311	61.9237532689884	51.216452473466	53.227017243645	49.5006911239015	57.7969098312587	78.2668098554553
ENSMUSG00000081214.4	7.42267408903796	24.4642022111887	16.2422959394068	30.7298714840796	30.7533877407727	10.5493276165692	46.8918325046061	15.1860974346406
ENSMUSG00000103260.2	2.12076402543942	0.843593179696161	2.03028699242585	1.02432904946932	1.18282260541433	0.81148673973609	1.09050773266526	1.1681613411262
ENSMUSG00000026514.15	2.12076402543942	4.2179658984808	3.04543048863877	2.04865809893864	1.18282260541433	0.81148673973609	2.18101546533052	1.1681613411262
ENSMUSG00000050625.5	2.12076402543942	2.53077953908848	1.01514349621292	17.4135938409785	13.0110486595577	0.81148673973609	1.09050773266526	33.8766788926598
ENSMUSG00000047369.18	10.6038201271971	4.2179658984808	8.12114796970339	6.14597429681592	4.73129042165734	4.05743369868045	5.45253866332629	5.840806705631
ENSMUSG00000064970.3	4.24152805087884	5.90515225787312	7.10600447349047	4.09731619787728	8.27975823790034	1.62297347947218	2.18101546533052	4.6726453645048
ENSMUSG00000004880.12	1669.04128802082	1496.53430078099	1566.36641465654	1580.53972333116	1424.11841691886	1557.24305355356	1474.36645456343	1599.21287600177
ENSMUSG00000056699.8	1.06038201271971	0.843593179696161	1.01514349621292	1.02432904946932	1.18282260541433	1.62297347947218	1.09050773266526	1.1681613411262
ENSMUSG00000022995.17	4349.68701617625	4447.42324335816	4941.71853956451	3693.73055238637	3846.53911280741	4528.90749446712	3963.99560823821	4270.79786315738
ENSMUSG00000103722.2	1.06038201271971	0.843593179696161	4.0605739848517	1.02432904946932	1.18282260541433	0.81148673973609	1.09050773266526	1.1681613411262
ENSMUSG00000102950.2	3.18114603815913	1.68718635939232	1.01514349621292	1.02432904946932	2.36564521082867	0.81148673973609	1.09050773266526	2.3363226822524
ENSMUSG00000026511.8	2095.31485713415	2420.26883254828	2133.83162903957	2290.3997546134	2191.77028783276	2283.52368561736	2260.62252981508	1629.58507087105
ENSMUSG00000038633.6	4712.33766452639	4999.13318287945	4628.03919923472	3899.6206913297	3658.47031854654	4412.86489068486	4102.4900902867	4316.35615546131
ENSMUSG00000100147.3	32.871842394311	28.6821681096695	54.8177487954979	34.8271876819569	30.7533877407727	51.1236646033737	40.3487861086145	71.2578418086981
ENSMUSG00000047539.10	1941.55946528979	1913.26933155089	2053.63529283875	1704.48353831695	1544.76632267112	1768.22960588494	1714.27815574979	1746.40120498367
ENSMUSG00000097260.2	1.06038201271971	0.843593179696161	1.01514349621292	1.02432904946932	1.18282260541433	0.81148673973609	3.27152319799577	1.1681613411262
ENSMUSG00000073482.3	3.18114603815913	0.843593179696161	4.0605739848517	1.02432904946932	1.18282260541433	2.43446021920827	1.09050773266526	2.3363226822524
ENSMUSG00000026510.11	1310.63216772156	1350.59268069355	1257.76279180781	1291.67893138081	1000.66792418053	1096.31858538346	1149.39515022918	968.405751793619
ENSMUSG00000026509.16	4369.83427441792	4368.12548446672	4980.29399242061	4386.17698982763	4592.90017682386	5247.8847458733	3810.23401793241	4360.7462864241
ENSMUSG00000102234.2	1.06038201271971	7.59233861726545	9.13629146591632	13.3162776431012	9.46258084331467	12.1723010960414	10.9050773266526	3.5044840233786
ENSMUSG00000104415.2	1.06038201271971	3.37437271878464	2.03028699242585	4.09731619787728	2.36564521082867	1.62297347947218	4.36203093066103	1.1681613411262
ENSMUSG00000038599.15	3.18114603815913	5.06155907817696	2.03028699242585	2.04865809893864	1.18282260541433	1.62297347947218	2.18101546533052	4.6726453645048
ENSMUSG00000104376.2	1.06038201271971	0.843593179696161	1.01514349621292	1.02432904946932	1.18282260541433	0.81148673973609	2.18101546533052	1.1681613411262
ENSMUSG00000038576.16	139.970425679002	142.567247368651	118.771789056912	113.700524491095	68.6037111140314	91.6980015901782	102.507726870534	114.479811430368
ENSMUSG00000079164.11	347.805300172065	291.883240174872	394.890820026827	235.595681377944	203.445488131265	235.331154523466	215.920531067721	195.082943968075
ENSMUSG00002076589.1	1.06038201271971	0.843593179696161	1.01514349621292	1.02432904946932	1.18282260541433	1.62297347947218	1.09050773266526	1.1681613411262
ENSMUSG00000030768.13	484.594579812907	566.89461675582	453.769142807177	502.945563289436	431.730250976232	512.859619513209	455.832232254078	467.26453645048
ENSMUSG00000102478.2	4.24152805087884	3.37437271878464	1.01514349621292	1.02432904946932	1.18282260541433	1.62297347947218	1.09050773266526	5.840806705631
ENSMUSG00000046836.14	2074.10721687975	1703.21462980655	1997.80240054703	1702.43488021801	1615.73567899598	1710.61404736368	1571.42164277064	1789.62317460534
ENSMUSG00000042901.11	1273.51879727637	1127.04048807407	1308.51996661846	1210.75693647274	1411.1073682593	1408.74098018185	1276.98455495102	1441.51109494973
ENSMUSG00000056050.16	9908.20952685296	10293.5239786526	9553.51544285983	10990.0263717563	7122.95772980512	8267.42690443129	9508.13692110838	5972.80893717826
ENSMUSG00000103415.2	9.54343811447738	7.59233861726545	7.10600447349047	6.14597429681592	5.91411302707167	8.92635413709699	9.81456959398732	2.3363226822524
ENSMUSG00000072258.12	738.025880852918	722.95935499961	736.994178250583	681.178817897098	539.367108068936	594.819780226554	716.463580361074	636.647930913779
ENSMUSG00000104212.2	36.0529884324701	21.9334226721002	19.2877264280456	19.4622519399171	22.4736295028723	23.5331154523466	35.9867551779535	14.0179360935144
ENSMUSG00000053461.10	15.9057301907956	20.2462363127079	13.196865450768	17.4135938409785	9.46258084331467	17.0412215344579	9.81456959398732	7.00896804675719
ENSMUSG00000103451.2	1.06038201271971	0.843593179696161	1.01514349621292	1.02432904946932	1.18282260541433	0.81148673973609	2.18101546533052	2.3363226822524
ENSMUSG00000103305.2	1.06038201271971	0.843593179696161	1.01514349621292	1.02432904946932	3.548467816243	0.81148673973609	1.09050773266526	1.1681613411262
ENSMUSG00000102743.2	2.12076402543942	0.843593179696161	1.01514349621292	1.02432904946932	1.18282260541433	0.81148673973609	1.09050773266526	2.3363226822524
ENSMUSG00000039384.9	662.738757949818	464.819842012585	503.51117412161	739.565573716849	741.629773594788	735.206986200898	765.536428331011	488.291440590751
ENSMUSG00000044854.8	5.30191006359855	13.4974908751386	11.1665784583422	18.4379228904478	13.0110486595577	8.92635413709699	14.1766005246484	8.17712938788339
ENSMUSG00000102794.2	1.06038201271971	0.843593179696161	1.01514349621292	1.02432904946932	1.18282260541433	0.81148673973609	1.09050773266526	2.3363226822524
ENSMUSG00000101574.2	1.06038201271971	1.68718635939232	1.01514349621292	1.02432904946932	1.18282260541433	0.81148673973609	2.18101546533052	1.1681613411262
ENSMUSG00000103308.6	5.30191006359855	2.53077953908848	3.04543048863877	5.1216452473466	15.3766938703863	4.05743369868045	6.54304639599155	7.00896804675719
ENSMUSG00000102606.2	1.06038201271971	1.68718635939232	2.03028699242585	2.04865809893864	3.548467816243	4.05743369868045	2.18101546533052	2.3363226822524
ENSMUSG00000039377.8	94.3739991320541	153.533958704701	78.1660492083952	161.843989816153	289.791538326512	220.724393208217	235.549670255696	140.179360935144
ENSMUSG00000102158.2	3.18114603815913	3.37437271878464	10.1514349621292	5.1216452473466	9.46258084331467	10.5493276165692	7.6335541286568	5.840806705631
ENSMUSG00000026621.14	23.3284042798336	22.7770158517963	19.2877264280456	11.2676195441625	21.290806897458	25.1560889318188	37.0772629106188	25.6995495047764
ENSMUSG00000073481.10	3254.31239703679	3360.03163472981	2839.35635890755	3131.37390422771	2759.52513843164	2655.18461241649	2871.30686010762	2572.29127315989
ENSMUSG00002076207.1	1.06038201271971	0.843593179696161	1.01514349621292	1.02432904946932	1.18282260541433	0.81148673973609	1.09050773266526	2.3363226822524
ENSMUSG00000039349.6	1428.33457113345	1739.48913653348	1471.95806950874	1616.39124006259	1816.81552191642	1734.14716281602	1472.1854390981	1328.19944486049
ENSMUSG00000026620.12	547.15711856337	589.671632607616	593.858945284561	429.193871727645	551.19533412308	619.164382418637	497.271526095358	519.831796801159
ENSMUSG00000039318.13	2094.25447512143	1917.48729744937	1849.59145009995	1809.98943041229	1642.94059892051	1743.07351695312	1728.45475627443	1638.93036160006
ENSMUSG00002075146.1	2.12076402543942	0.843593179696161	1.01514349621292	1.02432904946932	1.18282260541433	0.81148673973609	1.09050773266526	1.1681613411262
ENSMUSG00000026618.12	3191.74985828632	2810.85247474761	3035.27905367664	2926.50809433385	2611.67231275485	2748.50558748614	2715.36425433649	2626.0266948517
ENSMUSG00000102526.2	3.18114603815913	2.53077953908848	4.0605739848517	3.07298714840796	3.548467816243	1.62297347947218	3.27152319799577	3.5044840233786
ENSMUSG00000026617.17	961.766485536776	1010.624629276	981.643760837898	1024.32904946932	832.707114211691	908.053661764685	881.130247993528	770.986485143291
[truncated: 29,750 more rows]
